# Supplementary material for: trans-4,5-Dihydr­oxy-1,3-diphenyl­imidazolidine-2-thione
Source: Acta Crystallogr Sect E Struct Rep Online. 2009 Sep 9;65(Pt 10):o2389. doi: 10.1107/S160053680903548X (PMC2970456; doi:10.1107/S160053680903548X)
Supplement: Supplementary file 1 [file e-65-o2389-sup1.cif]

##############################################################################
###                                                                        ###
###        Electronic paper (Acta Crystallographica Section E)             ###
###                                                                        ###
##############################################################################
#                                                                            #
# This CIF contains the data in a paper accepted for publication in Acta     #
# Crystallographica Section E. It conforms to the requirements of Notes      #
# for Authors for Section E, and has been peer reviewed under the auspices   #
# of the IUCr Commission on Journals.                                        #
#                                                                            #
# Full details of the Crystallographic Information File format               #
# are given in the paper "The Crystallographic Information File (CIF):       #
# a New Standard Archive File for Crystallography" by S. R. Hall, F. H.      #
# Allen and I. D. Brown [Acta Cryst. (1991), A47, 655-685].                  #
#                                                                            #
# The current version of the core CIF dictionary is obtainable from          #
# ftp://ftp.iucr.org/pub/cif_core.dic. The current version number is 2.4.    #
#                                                                            #
# Software is freely available for graphical display of the structure(s) in  #
# this CIF.  For information consult the CIF home page http://www.iucr.org/  #
# cif/home.html                                                              #
#                                                                            #
# This file may be used for bona fide research purposes within the           #
# scientific community so long as proper attribution is given to the journal # 
# article from which it was obtained.                                        #
#                                                                            #
##############################################################################
                                             
data_I
_audit_creation_method     SHELXL-97
_chemical_name_systematic
;
<i>trans</i>-4,5-Dihydroxy-1,3-diphenylimidazolidine-2-thione
;
_chemical_name_common     ?
_chemical_formula_moiety     'C15 H14 N2 O2 S'
_chemical_formula_sum     'C15 H14 N2 O2 S'
_chemical_formula_iupac     'C15 H14 N2 O2 S'
_chemical_formula_weight     286.34
_chemical_melting_point     ?
_symmetry_cell_setting     orthorhombic
_symmetry_space_group_name_H-M     'P c a 21'
_symmetry_space_group_name_Hall     'P 2c -2ac'
loop_
    _symmetry_equiv_pos_as_xyz
    'x, y, z'
    '-x, -y, z+1/2'
    'x+1/2, -y, z'
    '-x+1/2, y, z+1/2'
_cell_length_a     20.5119(4)
_cell_length_b     7.1020(4)
_cell_length_c     9.6659(3)
_cell_angle_alpha     90.00
_cell_angle_beta     90.00
_cell_angle_gamma     90.00
_cell_volume     1408.09(9)
_cell_formula_units_Z     4
_cell_measurement_reflns_used     871
_cell_measurement_theta_min     2.90
_cell_measurement_theta_max     27.90
_cell_measurement_temperature     294(2)
_exptl_crystal_description     block
_exptl_crystal_colour     colorless
_exptl_crystal_size_max     0.35
_exptl_crystal_size_mid     0.22
_exptl_crystal_size_min     0.20
_exptl_crystal_density_diffrn     1.351
_exptl_crystal_density_meas     ?
_exptl_crystal_density_method     'not measured'
_exptl_crystal_F_000     600
_exptl_absorpt_coefficient_mu     0.232
_exptl_absorpt_correction_type     'multi-scan'
_exptl_absorpt_process_details     '(SADABS; Sheldrick, 2003)'
_exptl_absorpt_correction_T_min     0.9233
_exptl_absorpt_correction_T_max     0.9435
_exptl_special_details
;
;
_diffrn_ambient_temperature     294(2)
_diffrn_radiation_type     MoK\a
_diffrn_radiation_wavelength     0.71073
_diffrn_radiation_source     'fine-focus sealed tube'
_diffrn_radiation_monochromator     graphite
_diffrn_measurement_device_type     'Bruker SMART CCD area-detector'
_diffrn_measurement_method     '\f and \w'
_diffrn_detector_area_resol_mean     ?
_diffrn_reflns_number     7542
_diffrn_reflns_av_R_equivalents     0.0448
_diffrn_reflns_av_sigmaI/netI     0.0393
_diffrn_reflns_theta_min     2.90
_diffrn_reflns_theta_max     25.50
_diffrn_reflns_theta_full     25.50
_diffrn_measured_fraction_theta_max     0.970
_diffrn_measured_fraction_theta_full     0.970
_diffrn_reflns_limit_h_min     -24
_diffrn_reflns_limit_h_max     24
_diffrn_reflns_limit_k_min     -8
_diffrn_reflns_limit_k_max     8
_diffrn_reflns_limit_l_min     -11
_diffrn_reflns_limit_l_max     11
_diffrn_standards_number     ?
_diffrn_standards_interval_count     ?
_diffrn_standards_interval_time     ?
_diffrn_standards_decay_%     ?
_refine_special_details
;
Refinement of <i>F</i>^2^ against ALL reflections. The weighted <i>R</i>-factor
<i>wR</i> and goodness of fit <i>S</i> are based on <i>F</i>^2^, conventional
<i>R</i>-factors <i>R</i> are based on <i>F</i>, with <i>F</i> set to zero for
negative <i>F</i>^2^. The threshold expression of <i>F</i>^2^ >
\s(<i>F</i>^2^) is used only for calculating <i>R</i>-factors(gt) <i>etc</i>.
and is not relevant to the choice of reflections for refinement.
<i>R</i>-factors based on <i>F</i>^2^ are statistically about twice as large
as those based on <i>F</i>, and <i>R</i>- factors based on ALL data will be
even larger.
;
_reflns_number_total     2521
_reflns_number_gt     2273
_reflns_threshold_expression     I>2\s(I)
_refine_ls_structure_factor_coef     Fsqd
_refine_ls_matrix_type     full
_refine_ls_R_factor_all     0.0439
_refine_ls_R_factor_gt     0.0372
_refine_ls_wR_factor_gt     0.1055
_refine_ls_wR_factor_ref     0.1189
_refine_ls_goodness_of_fit_ref     1.085
_refine_ls_restrained_S_all     1.083
_refine_ls_number_reflns     2521
_refine_ls_number_parameters     183
_refine_ls_number_restraints     0
_refine_ls_hydrogen_treatment     constr
_refine_ls_weighting_scheme     calc
_refine_ls_weighting_details
         'calc w=1/[\s^2^(Fo^2^)+(0.0758P)^2^+0.1052P] where P=(Fo^2^+2Fc^2^)/3'
_atom_sites_solution_hydrogens     geom
_atom_sites_solution_primary     direct
_atom_sites_solution_secondary     difmap
_refine_ls_shift/su_max     0.001
_refine_ls_shift/su_mean     0.000
_refine_diff_density_max     0.258
_refine_diff_density_min     -0.403
_refine_ls_extinction_method     none
_refine_ls_extinction_coef     ?
_refine_ls_abs_structure_details     'Flack (1983), 1123 Friedel pairs'
_refine_ls_abs_structure_Flack     0.16(10)
loop_
    _atom_type_symbol
    _atom_type_description
    _atom_type_scat_dispersion_real
    _atom_type_scat_dispersion_imag
    _atom_type_scat_source
    'C' 'C' 0.0033 0.0016
                         'International Tables Vol C Tables 4.2.6.8 and 6.1.1.4'
    'H' 'H' 0.0000 0.0000
                         'International Tables Vol C Tables 4.2.6.8 and 6.1.1.4'
    'N' 'N' 0.0061 0.0033
                         'International Tables Vol C Tables 4.2.6.8 and 6.1.1.4'
    'O' 'O' 0.0106 0.0060
                         'International Tables Vol C Tables 4.2.6.8 and 6.1.1.4'
    'S' 'S' 0.1246 0.1234
                         'International Tables Vol C Tables 4.2.6.8 and 6.1.1.4'
_computing_data_collection     'SMART (Bruker, 1997)'
_computing_cell_refinement     'SAINT (Bruker, 1997)'
_computing_data_reduction     'SAINT (Bruker, 1997)'
_computing_structure_solution     'SHELXS97 (Sheldrick, 2008)'
_computing_structure_refinement     'SHELXL97 (Sheldrick, 2008)'
_computing_molecular_graphics     'SHELXTL (Sheldrick, 2008)'
_computing_publication_material     'SHELXTL (Sheldrick, 2008)'
loop_
    _atom_site_type_symbol
    _atom_site_label
    _atom_site_fract_x
    _atom_site_fract_y
    _atom_site_fract_z
    _atom_site_U_iso_or_equiv
    _atom_site_adp_type
    _atom_site_calc_flag
    _atom_site_refinement_flags
    _atom_site_occupancy
    _atom_site_disorder_assembly
    _atom_site_disorder_group
    S S1 0.57085(3) 0.08292(10) 0.82543(8) 0.0490(2) Uani d . 1 . .
    O O1 0.50025(9) 0.6924(3) 0.73031(18) 0.0461(5) Uani d . 1 . .
    H H1 0.5111 0.7982 0.7786 0.16(3) Uiso d R 1 . .
    O O2 0.41663(9) 0.4806(3) 1.01911(19) 0.0496(5) Uani d . 1 . .
    H H2 0.4449 0.4376 1.0700 0.074 Uiso calc R 1 . .
    N N1 0.55261(10) 0.4549(3) 0.8636(2) 0.0377(5) Uani d U 1 . .
    N N2 0.46089(9) 0.2969(3) 0.8350(2) 0.0390(5) Uani d U 1 . .
    C C1 0.52752(11) 0.2806(4) 0.8419(2) 0.0377(5) Uani d U 1 . .
    C C2 0.50147(11) 0.5976(4) 0.8604(2) 0.0369(6) Uani d . 1 . .
    H H2A 0.5071 0.6878 0.9363 0.044 Uiso calc R 1 . .
    C C3 0.43958(12) 0.4818(4) 0.8810(2) 0.0380(6) Uani d . 1 . .
    H H3 0.4053 0.5286 0.8194 0.046 Uiso calc R 1 . .
    C C4 0.61952(11) 0.4991(4) 0.8966(2) 0.0365(5) Uani d . 1 . .
    C C5 0.64923(14) 0.4175(4) 1.0118(3) 0.0488(7) Uani d . 1 . .
    H H5 0.6268 0.3293 1.0647 0.059 Uiso calc R 1 . .
    C C6 0.71267(15) 0.4689(5) 1.0472(4) 0.0610(8) Uani d . 1 . .
    H H6 0.7327 0.4125 1.1229 0.073 Uiso calc R 1 . .
    C C7 0.74579(15) 0.6012(5) 0.9721(4) 0.0626(9) Uani d . 1 . .
    H H7 0.7880 0.6358 0.9966 0.075 Uiso calc R 1 . .
    C C8 0.71551(16) 0.6831(6) 0.8587(3) 0.0703(10) Uani d . 1 . .
    H H8 0.7376 0.7737 0.8075 0.084 Uiso calc R 1 . .
    C C9 0.65245(13) 0.6318(4) 0.8203(3) 0.0551(7) Uani d . 1 . .
    H H9 0.6328 0.6870 0.7437 0.066 Uiso calc R 1 . .
    C C10 0.41476(10) 0.1456(4) 0.8282(3) 0.0381(5) Uani d . 1 . .
    C C11 0.40282(15) 0.0370(5) 0.9455(3) 0.0505(7) Uani d . 1 . .
    H H11 0.4276 0.0542 1.0251 0.061 Uiso calc R 1 . .
    C C12 0.35357(17) -0.0971(4) 0.9426(4) 0.0585(8) Uani d . 1 . .
    H H12 0.3456 -0.1715 1.0200 0.070 Uiso calc R 1 . .
    C C13 0.31627(13) -0.1201(4) 0.8242(4) 0.0612(8) Uani d . 1 . .
    H H13 0.2824 -0.2071 0.8237 0.073 Uiso calc R 1 . .
    C C14 0.32898(15) -0.0150(5) 0.7067(3) 0.0563(8) Uani d . 1 . .
    H H14 0.3046 -0.0337 0.6268 0.068 Uiso calc R 1 . .
    C C15 0.37826(14) 0.1181(4) 0.7087(3) 0.0450(6) Uani d . 1 . .
    H H15 0.3870 0.1892 0.6301 0.054 Uiso calc R 1 . .
loop_
    _atom_site_aniso_label
    _atom_site_aniso_U_11
    _atom_site_aniso_U_22
    _atom_site_aniso_U_33
    _atom_site_aniso_U_12
    _atom_site_aniso_U_13
    _atom_site_aniso_U_23
    S1 0.0455(3) 0.0357(4) 0.0658(4) 0.0026(3) 0.0023(3) -0.0088(3)
    O1 0.0571(12) 0.0356(12) 0.0456(9) -0.0020(8) 0.0007(7) 0.0041(8)
    O2 0.0486(10) 0.0555(14) 0.0447(9) 0.0059(10) 0.0092(8) 0.0014(9)
    N1 0.0353(10) 0.0304(12) 0.0473(11) -0.0039(9) -0.0010(8) -0.0025(8)
    N2 0.0370(10) 0.0310(12) 0.0489(9) -0.0026(8) -0.0008(9) -0.0005(10)
    C1 0.0369(11) 0.0410(15) 0.0353(10) -0.0014(10) 0.0006(9) -0.0012(11)
    C2 0.0401(13) 0.0327(16) 0.0379(12) 0.0032(10) -0.0019(8) -0.0044(10)
    C3 0.0399(12) 0.0335(16) 0.0407(11) 0.0028(11) -0.0016(10) -0.0030(10)
    C4 0.0378(12) 0.0293(14) 0.0423(11) -0.0014(11) 0.0020(9) -0.0078(10)
    C5 0.0449(14) 0.0473(18) 0.0542(13) -0.0027(12) -0.0048(11) 0.0048(12)
    C6 0.0506(17) 0.062(2) 0.0708(19) 0.0008(15) -0.0181(15) 0.0007(16)
    C7 0.0369(14) 0.072(2) 0.0792(19) -0.0100(15) -0.0032(13) -0.0167(17)
    C8 0.0579(17) 0.082(3) 0.071(2) -0.0333(17) 0.0108(15) 0.0005(18)
    C9 0.0545(14) 0.062(2) 0.0488(13) -0.0183(14) 0.0016(13) 0.0044(16)
    C10 0.0354(10) 0.0335(14) 0.0453(11) -0.0013(9) 0.0018(10) -0.0037(12)
    C11 0.0591(16) 0.0430(18) 0.0494(13) -0.0023(14) -0.0004(13) 0.0042(13)
    C12 0.069(2) 0.0369(18) 0.0694(17) -0.0075(14) 0.0181(15) 0.0062(15)
    C13 0.0464(14) 0.0455(19) 0.092(2) -0.0086(12) 0.0099(16) -0.0186(19)
    C14 0.0497(16) 0.054(2) 0.0654(18) -0.0037(15) -0.0079(12) -0.0150(15)
    C15 0.0498(15) 0.0362(16) 0.0490(13) -0.0011(12) -0.0005(11) -0.0015(12)
_geom_special_details
;
All e.s.d.'s (except the e.s.d. in the dihedral angle between two l.s. planes)
are estimated using the full covariance matrix. The cell e.s.d.'s are taken
into account individually in the estimation of e.s.d.'s in distances, angles
and torsion angles; correlations between e.s.d.'s in cell parameters are only
used when they are defined by crystal symmetry. An approximate (isotropic)
treatment of cell e.s.d.'s is used for estimating e.s.d.'s involving l.s.
planes.
;
loop_
    _geom_bond_atom_site_label_1
    _geom_bond_atom_site_label_2
    _geom_bond_site_symmetry_2
    _geom_bond_distance
    _geom_bond_publ_flag
    S1 C1 . 1.669(3) no
    O1 C2 . 1.427(3) no
    O1 H1 . 0.9123 no
    O2 C3 . 1.416(3) no
    O2 H2 . 0.8200 no
    N1 C1 . 1.357(3) no
    N1 C4 . 1.444(3) no
    N1 C2 . 1.459(3) no
    N2 C1 . 1.373(3) no
    N2 C10 . 1.433(3) no
    N2 C3 . 1.454(3) no
    C2 C3 . 1.526(4) no
    C2 H2A . 0.9800 no
    C3 H3 . 0.9800 no
    C4 C9 . 1.374(4) no
    C4 C5 . 1.396(4) no
    C5 C6 . 1.394(4) no
    C5 H5 . 0.9300 no
    C6 C7 . 1.368(5) no
    C6 H6 . 0.9300 no
    C7 C8 . 1.387(5) no
    C7 H7 . 0.9300 no
    C8 C9 . 1.394(4) no
    C8 H8 . 0.9300 no
    C9 H9 . 0.9300 no
    C10 C15 . 1.390(4) no
    C10 C11 . 1.393(4) no
    C11 C12 . 1.389(4) no
    C11 H11 . 0.9300 no
    C12 C13 . 1.386(6) no
    C12 H12 . 0.9300 no
    C13 C14 . 1.384(6) no
    C13 H13 . 0.9300 no
    C14 C15 . 1.384(4) no
    C14 H14 . 0.9300 no
    C15 H15 . 0.9300 no
loop_
    _geom_angle_atom_site_label_1
    _geom_angle_atom_site_label_2
    _geom_angle_atom_site_label_3
    _geom_angle_site_symmetry_1
    _geom_angle_site_symmetry_3
    _geom_angle
    _geom_angle_publ_flag
    C2 O1 H1 . . 86.1 no
    C3 O2 H2 . . 109.5 no
    C1 N1 C4 . . 126.4(2) no
    C1 N1 C2 . . 110.97(19) no
    C4 N1 C2 . . 122.5(2) no
    C1 N2 C10 . . 126.6(2) no
    C1 N2 C3 . . 111.1(2) no
    C10 N2 C3 . . 119.53(19) no
    N1 C1 N2 . . 108.0(2) no
    N1 C1 S1 . . 125.46(17) no
    N2 C1 S1 . . 126.6(2) no
    O1 C2 N1 . . 111.04(18) no
    O1 C2 C3 . . 110.76(19) no
    N1 C2 C3 . . 102.8(2) no
    O1 C2 H2A . . 110.7 no
    N1 C2 H2A . . 110.7 no
    C3 C2 H2A . . 110.7 no
    O2 C3 N2 . . 112.5(2) no
    O2 C3 C2 . . 113.8(2) no
    N2 C3 C2 . . 101.37(19) no
    O2 C3 H3 . . 109.6 no
    N2 C3 H3 . . 109.6 no
    C2 C3 H3 . . 109.6 no
    C9 C4 C5 . . 119.9(2) no
    C9 C4 N1 . . 119.9(2) no
    C5 C4 N1 . . 120.1(2) no
    C6 C5 C4 . . 119.6(3) no
    C6 C5 H5 . . 120.2 no
    C4 C5 H5 . . 120.2 no
    C7 C6 C5 . . 120.9(3) no
    C7 C6 H6 . . 119.6 no
    C5 C6 H6 . . 119.6 no
    C6 C7 C8 . . 119.0(3) no
    C6 C7 H7 . . 120.5 no
    C8 C7 H7 . . 120.5 no
    C7 C8 C9 . . 121.1(3) no
    C7 C8 H8 . . 119.5 no
    C9 C8 H8 . . 119.5 no
    C4 C9 C8 . . 119.5(3) no
    C4 C9 H9 . . 120.3 no
    C8 C9 H9 . . 120.3 no
    C15 C10 C11 . . 120.3(2) no
    C15 C10 N2 . . 120.0(2) no
    C11 C10 N2 . . 119.6(2) no
    C12 C11 C10 . . 119.4(3) no
    C12 C11 H11 . . 120.3 no
    C10 C11 H11 . . 120.3 no
    C13 C12 C11 . . 119.9(3) no
    C13 C12 H12 . . 120.0 no
    C11 C12 H12 . . 120.0 no
    C14 C13 C12 . . 120.7(3) no
    C14 C13 H13 . . 119.7 no
    C12 C13 H13 . . 119.7 no
    C15 C14 C13 . . 119.6(3) no
    C15 C14 H14 . . 120.2 no
    C13 C14 H14 . . 120.2 no
    C14 C15 C10 . . 120.1(3) no
    C14 C15 H15 . . 120.0 no
    C10 C15 H15 . . 120.0 no
loop_
    _geom_torsion_atom_site_label_1
    _geom_torsion_atom_site_label_2
    _geom_torsion_atom_site_label_3
    _geom_torsion_atom_site_label_4
    _geom_torsion_site_symmetry_1
    _geom_torsion_site_symmetry_2
    _geom_torsion_site_symmetry_3
    _geom_torsion_site_symmetry_4
    _geom_torsion
    _geom_torsion_publ_flag
    C4 N1 C1 N2 . . . . 170.7(2) no
    C2 N1 C1 N2 . . . . -4.7(3) no
    C4 N1 C1 S1 . . . . -9.7(3) no
    C2 N1 C1 S1 . . . . 174.86(17) no
    C10 N2 C1 N1 . . . . -172.8(2) no
    C3 N2 C1 N1 . . . . -11.8(3) no
    C10 N2 C1 S1 . . . . 7.7(3) no
    C3 N2 C1 S1 . . . . 168.61(19) no
    C1 N1 C2 O1 . . . . -100.5(2) no
    C4 N1 C2 O1 . . . . 83.9(2) no
    C1 N1 C2 C3 . . . . 18.0(2) no
    C4 N1 C2 C3 . . . . -157.6(2) no
    C1 N2 C3 O2 . . . . -99.8(2) no
    C10 N2 C3 O2 . . . . 62.7(3) no
    C1 N2 C3 C2 . . . . 22.0(2) no
    C10 N2 C3 C2 . . . . -175.5(2) no
    O1 C2 C3 O2 . . . . -143.2(2) no
    N1 C2 C3 O2 . . . . 98.1(2) no
    O1 C2 C3 N2 . . . . 95.8(2) no
    N1 C2 C3 N2 . . . . -22.9(2) no
    C1 N1 C4 C9 . . . . 128.4(3) no
    C2 N1 C4 C9 . . . . -56.7(3) no
    C1 N1 C4 C5 . . . . -56.2(3) no
    C2 N1 C4 C5 . . . . 118.7(3) no
    C9 C4 C5 C6 . . . . -1.2(4) no
    N1 C4 C5 C6 . . . . -176.5(3) no
    C4 C5 C6 C7 . . . . 1.3(5) no
    C5 C6 C7 C8 . . . . -0.6(5) no
    C6 C7 C8 C9 . . . . -0.4(5) no
    C5 C4 C9 C8 . . . . 0.2(4) no
    N1 C4 C9 C8 . . . . 175.6(3) no
    C7 C8 C9 C4 . . . . 0.5(5) no
    C1 N2 C10 C15 . . . . -112.5(3) no
    C3 N2 C10 C15 . . . . 87.9(3) no
    C1 N2 C10 C11 . . . . 72.9(3) no
    C3 N2 C10 C11 . . . . -86.6(3) no
    C15 C10 C11 C12 . . . . -0.8(4) no
    N2 C10 C11 C12 . . . . 173.7(3) no
    C10 C11 C12 C13 . . . . -0.9(5) no
    C11 C12 C13 C14 . . . . 2.2(5) no
    C12 C13 C14 C15 . . . . -1.8(5) no
    C13 C14 C15 C10 . . . . 0.1(4) no
    C11 C10 C15 C14 . . . . 1.2(4) no
    N2 C10 C15 C14 . . . . -173.3(2) no
loop_
    _geom_hbond_atom_site_label_D
    _geom_hbond_atom_site_label_H
    _geom_hbond_atom_site_label_A
    _geom_hbond_site_symmetry_A
    _geom_hbond_distance_DH
    _geom_hbond_distance_HA
    _geom_hbond_distance_DA
    _geom_hbond_angle_DHA
    O1 H1 S1 1_565 0.91 2.41 3.261(2) 155.8
    O2 H2 O1 2_665 0.82 2.13 2.930(3) 166.9
data_global
_journal_date_recd_electronic     2009-08-21
_journal_date_accepted     2009-09-02
_journal_name_full     'Acta Crystallographica, Section E'
_journal_year     2009
_journal_volume     65
_journal_issue     10
_journal_page_first     o2389
_journal_page_last     o2389
_journal_paper_category     QO
_journal_coeditor_code     HK2762
_publ_contact_author_name     'Zhenfeng Zhang'
_publ_contact_author_address
;
College of Chemistry and Environmental Science,
Henan Normal University,
Xinxiang 453007,
People's Republic of China
;
_publ_contact_author_email     'zzf5188@sohu.com'
_publ_contact_author_fax     '+86-373-3326335'
_publ_contact_author_phone     '+86-373-3326335'
_publ_section_title
;
<i>trans</i>-4,5-Dihydroxy-1,3-diphenylimidazolidine-2-thione
;
loop_
    _publ_author_name
    _publ_author_address
    'Zhenfeng Zhang'
;
College of Chemistry and Environmental Science,
Henan Normal University,
Xinxiang 453007,
People's Republic of China
;
    'Meilin Wei'
;
College of Chemistry and Environmental Science,
Henan Normal University,
Xinxiang 453007,
People's Republic of China
;
    'Jiange Wang'
;
College of Chemistry,
Luoyang Normal University,
Xinxiang 453007,
People's Republic of China
;
    'Guisheng Zhang'
;
College of Chemistry and Environmental Science,
Henan Normal University,
Xinxiang 453007,
People's Republic of China
;
