# Supplementary material for: trans-4,5-Dihydr­oxy-1,3-diphenyl­imidazolidine-2-thione
Source: Acta Crystallogr Sect E Struct Rep Online. 2009 Sep 9;65(Pt 10):o2389. doi: 10.1107/S160053680903548X (PMC2970456; doi:10.1107/S160053680903548X)
Supplement: Supplementary file 2 [file e-65-o2389-Isup2.hkl]

# 
# h,k,l, Fc-squared, Fo-squared, sigma(Fo-squared) and status flag 
# 
data_I
_shelx_title ' B in Pca2(1)' 
_shelx_refln_list_code          4 
_shelx_F_calc_maximum      210.65 
_exptl_crystal_F_000       600.00 
_reflns_d_resolution_high  0.8255 
 
loop_ 
 _symmetry_equiv_pos_as_xyz 
 'x, y, z' 
 '-x, -y, z+1/2' 
 'x+1/2, -y, z' 
 '-x+1/2, y, z+1/2' 
 
_cell_length_a    20.5119 
_cell_length_b     7.1020 
_cell_length_c     9.6659 
_cell_angle_alpha  90.000 
_cell_angle_beta   90.000 
_cell_angle_gamma  90.000 
 
_shelx_F_squared_multiplier     1.000 
 
loop_ 
 _refln_index_h 
 _refln_index_k 
 _refln_index_l 
 _refln_F_squared_calc 
 _refln_F_squared_meas 
 _refln_F_squared_sigma 
 _refln_observed_status 
   2   0 -11       18.24       24.09      2.41 o 
   4   0 -11        3.41        4.44      1.55 o 
   6   0 -11       39.34       45.88      4.09 o 
   8   0 -11       28.02       28.25      3.23 o 
   1   1 -11       18.96       17.74      1.99 o 
   2   1 -11       10.99       14.15      1.37 o 
   3   1 -11       14.13       13.30      1.37 o 
   4   1 -11       34.82       35.06      2.20 o 
   5   1 -11        9.11        8.35      1.43 o 
   6   1 -11       28.19       25.83      1.94 o 
   7   1 -11       19.69       19.04      2.74 o 
   8   1 -11       19.75       20.18      2.08 o 
   1   2 -11       21.67       21.95      1.65 o 
   2   2 -11       13.93       19.14      1.55 o 
   3   2 -11        4.03        3.88      1.19 o 
   4   2 -11        5.71        4.22      1.22 o 
   5   2 -11       20.30       22.41      1.82 o 
   6   2 -11        9.79        9.69      1.46 o 
   0   0 -10      416.47      372.17     13.85 o 
   2   0 -10      110.87      109.97      4.51 o 
   4   0 -10      210.95      209.00      8.83 o 
   6   0 -10        3.43        0.54      1.67 o 
   8   0 -10       15.67       12.76      2.30 o 
  10   0 -10       12.16       10.20      2.26 o 
  12   0 -10       60.88       65.88      4.48 o 
   0   1 -10      113.01      123.83      4.75 o 
   1   1 -10        1.40        2.09      0.91 o 
   2   1 -10       23.15       21.96      1.72 o 
   3   1 -10        8.54        7.49      1.28 o 
   4   1 -10       95.34       95.13      3.28 o 
   5   1 -10        5.31        3.27      1.32 o 
   6   1 -10       77.34       81.23      3.54 o 
   7   1 -10        0.92        0.64      1.12 o 
   8   1 -10       48.35       50.36      2.77 o 
   9   1 -10        8.09       11.02      1.61 o 
  10   1 -10        3.37        1.83      1.18 o 
  11   1 -10        5.69        1.73      1.13 o 
  12   1 -10        3.44        3.51      1.22 o 
   0   2 -10       44.66       43.91      2.86 o 
   1   2 -10        6.02        6.22      1.33 o 
   2   2 -10       41.12       40.91      2.21 o 
   3   2 -10       25.67       25.29      1.78 o 
   4   2 -10       52.16       52.89      2.43 o 
   5   2 -10       17.26       19.23      1.64 o 
   6   2 -10       40.67       39.02      2.17 o 
   7   2 -10       40.22       30.56      1.94 o 
   8   2 -10       14.73       12.07      1.67 o 
   9   2 -10       22.39       25.94      2.13 o 
  10   2 -10        4.68        4.53      1.47 o 
  11   2 -10       27.18       23.60      2.06 o 
   0   3 -10       74.68       71.53      3.54 o 
   1   3 -10       14.38       13.69      1.49 o 
   2   3 -10       56.10       54.44      2.45 o 
   3   3 -10        5.53        8.57      1.28 o 
   4   3 -10       18.23       18.87      1.59 o 
   5   3 -10       11.03       16.28      1.54 o 
   6   3 -10       41.99       40.74      2.12 o 
   7   3 -10        1.21        0.42      0.95 o 
   8   3 -10       19.76       17.86      1.63 o 
   9   3 -10        3.32        3.09      1.20 o 
   0   4 -10       25.75       26.15      2.96 o 
   1   4 -10        6.16        8.57      1.27 o 
   2   4 -10        1.51        1.41      1.28 o 
   3   4 -10       24.74       31.87      1.97 o 
   4   4 -10       35.49       39.16      2.57 o 
   5   4 -10       31.08       36.54      3.39 o 
   2   0  -9       22.75       24.36      2.80 o 
   4   0  -9       69.71       64.25      4.36 o 
   6   0  -9      186.79      173.94      7.63 o 
   8   0  -9        9.53       10.70      2.03 o 
  10   0  -9       51.36       52.72      3.59 o 
  12   0  -9       80.31       78.08     11.67 o 
  14   0  -9        5.22        5.41      1.82 o 
   1   1  -9       61.23       62.38      2.55 o 
   2   1  -9       20.79       19.45      1.55 o 
   3   1  -9       31.14       32.60      1.92 o 
   4   1  -9      159.13      155.44      4.92 o 
   5   1  -9       54.19       51.73      2.78 o 
   6   1  -9       51.41       55.12      2.96 o 
   7   1  -9       98.81      101.03      3.64 o 
   8   1  -9       29.66       27.44      2.02 o 
   9   1  -9       43.79       49.35      2.49 o 
  10   1  -9       18.35       19.24      3.07 o 
  11   1  -9       15.83       15.09      2.68 o 
  12   1  -9       22.30       16.47      3.13 o 
  13   1  -9       45.62       45.43      2.51 o 
  14   1  -9       12.33        8.94      1.68 o 
  15   1  -9       31.53       34.08      3.52 o 
   1   2  -9      158.40      145.24      5.29 o 
   2   2  -9        0.54        0.28      0.94 o 
   3   2  -9        1.29        1.63      0.87 o 
   4   2  -9       68.15       63.37      2.48 o 
   5   2  -9      169.05      167.54      5.88 o 
   6   2  -9       83.57       78.41      4.23 o 
   7   2  -9       47.25       41.33      2.32 o 
   8   2  -9       18.11       15.59      2.08 o 
   9   2  -9       58.04       53.18      2.57 o 
  10   2  -9       87.20       87.75      3.38 o 
  11   2  -9       40.33       42.84      3.31 o 
  12   2  -9       46.32       48.71      2.56 o 
  13   2  -9       97.66      104.05      3.80 o 
  14   2  -9        4.48        3.20      1.16 o 
   1   3  -9       46.40       45.12      2.10 o 
   2   3  -9        7.76       11.76      1.26 o 
   3   3  -9       12.55       12.07      1.26 o 
   4   3  -9       22.46       23.60      1.62 o 
   5   3  -9       61.82       63.65      2.40 o 
   6   3  -9       44.21       45.90      2.09 o 
   7   3  -9       86.86       91.84      3.36 o 
   8   3  -9        1.25        1.43      0.94 o 
   9   3  -9       36.40       34.35      2.19 o 
  10   3  -9       20.62       20.39      2.78 o 
  11   3  -9       34.27       35.52      5.35 o 
  12   3  -9        1.40        0.22      1.35 o 
  13   3  -9       30.88       42.09      5.06 o 
   1   4  -9       66.10       75.26      3.13 o 
   2   4  -9       10.18       10.30      1.28 o 
   3   4  -9       12.90       11.27      1.24 o 
   4   4  -9       10.45        7.96      1.38 o 
   5   4  -9       53.40       54.74      3.57 o 
   6   4  -9       12.36       16.02      2.22 o 
   7   4  -9       90.37       96.41      4.89 o 
   8   4  -9        4.00        4.13      1.77 o 
   9   4  -9       54.80       53.79      3.85 o 
  10   4  -9       31.50       33.39      3.14 o 
   3   5  -9        9.57       10.16      1.90 o 
   4   5  -9       35.63       46.33      3.50 o 
   5   5  -9        5.23        5.42      2.02 o 
   6   5  -9       33.95       36.08      5.74 o 
   0   0  -8     1059.82     1016.85     30.31 o 
   2   0  -8      294.60      275.24     10.35 o 
   4   0  -8      379.74      375.83     12.84 o 
   6   0  -8       61.29       60.31      3.87 o 
   8   0  -8       91.59       89.92     11.79 o 
  10   0  -8        3.01        3.08      1.44 o 
  12   0  -8       40.60       41.54      3.29 o 
  14   0  -8        1.61        0.75      2.30 o 
  16   0  -8       36.79       34.69     10.23 o 
  18   0  -8       55.38       63.04      4.40 o 
   0   1  -8     1547.52     1469.92     41.25 o 
   1   1  -8       26.88       30.48      1.88 o 
   2   1  -8      247.72      237.45      5.34 o 
   3   1  -8        8.85        8.69      2.69 o 
   4   1  -8      486.88      466.92     10.80 o 
   5   1  -8       22.86       22.17      4.78 o 
   6   1  -8      292.85      274.89      6.74 o 
   7   1  -8       21.01       19.68      1.89 o 
   8   1  -8      110.80      103.92      3.45 o 
   9   1  -8       35.38       36.09      2.04 o 
  10   1  -8       13.19       13.49      1.59 o 
  11   1  -8        2.06        2.20      1.53 o 
  12   1  -8       78.91       74.66      5.26 o 
  13   1  -8        9.99        8.56      1.41 o 
  14   1  -8       66.04       67.00      5.01 o 
  15   1  -8        1.27        1.20      0.95 o 
  16   1  -8       43.37       43.88      3.60 o 
  17   1  -8       23.97       29.92      3.08 o 
   0   2  -8      165.84      150.71      6.65 o 
   1   2  -8       76.34       72.01      3.07 o 
   2   2  -8       84.37       82.69      2.64 o 
   3   2  -8       68.30       64.22      2.29 o 
   4   2  -8       18.04       17.98      2.76 o 
   5   2  -8        7.85        7.49      1.17 o 
   6   2  -8       16.28       18.53      2.68 o 
   7   2  -8      113.03      109.05      3.58 o 
   8   2  -8       33.33       30.12      2.28 o 
   9   2  -8        7.15        4.59      1.16 o 
  10   2  -8       61.97       61.79      2.71 o 
  11   2  -8      186.54      183.06      5.06 o 
  12   2  -8       44.76       45.22      2.35 o 
  13   2  -8       31.38       26.83      2.75 o 
  14   2  -8        6.16        8.20      2.12 o 
  15   2  -8        3.60        5.23      2.08 o 
  16   2  -8       24.97       30.53      3.66 o 
  17   2  -8        6.42        6.30      3.10 o 
   0   3  -8      399.41      364.23     12.14 o 
   1   3  -8        6.40        7.63      1.26 o 
   2   3  -8       59.70       59.44      2.17 o 
   3   3  -8       68.69       68.47      2.37 o 
   4   3  -8       63.68       55.60      2.11 o 
   5   3  -8       99.48      100.87      2.91 o 
   6   3  -8       22.65       25.25      2.06 o 
   7   3  -8       23.38       20.26      2.31 o 
   8   3  -8       26.86       27.21      1.84 o 
   9   3  -8      122.04      126.95      4.03 o 
  10   3  -8       63.44       66.20      2.80 o 
  11   3  -8       75.18       81.65      4.47 o 
  12   3  -8        2.42        3.23      2.13 o 
  13   3  -8       29.25       24.83      7.35 o 
  14   3  -8       22.06       15.21      5.69 o 
  15   3  -8        1.66        1.35      1.67 o 
   0   4  -8      291.62      301.10     10.39 o 
   1   4  -8       20.76       25.08      2.33 o 
   2   4  -8       26.51       28.22      3.09 o 
   3   4  -8       26.29       29.69      3.15 o 
   4   4  -8      102.26      105.78      3.58 o 
   5   4  -8        5.95        6.76      1.86 o 
   6   4  -8      116.79      124.04      5.39 o 
   7   4  -8       15.54       12.86      2.00 o 
   8   4  -8       55.51       51.83      3.44 o 
   9   4  -8        2.52        5.15      1.63 o 
  10   4  -8       33.96       26.88      9.03 o 
  11   4  -8       74.50       74.25      4.25 o 
  12   4  -8       11.43       15.87      5.11 o 
  13   4  -8       20.05       16.69      3.70 o 
   1   5  -8       24.86       41.33     11.79 o 
   2   5  -8       57.03       50.43     10.16 o 
   3   5  -8       88.46       99.42      4.63 o 
   4   5  -8        5.61        7.51      1.77 o 
   5   5  -8       35.03       42.28      9.48 o 
   6   5  -8        3.55        6.80      1.67 o 
   7   5  -8        4.38        6.00      2.08 o 
   8   5  -8        7.63        7.37      2.08 o 
   9   5  -8        9.83       11.71      2.05 o 
  10   5  -8        8.55        7.83      1.93 o 
   3   6  -8        0.72        7.04      7.86 o 
   4   6  -8        8.47        9.49      8.56 o 
   5   6  -8        8.80       13.28      4.62 o 
   2   0  -7        0.44        0.38      1.38 o 
   4   0  -7      408.96      384.54     17.94 o 
   6   0  -7      171.49      162.88      6.02 o 
   8   0  -7       33.64       33.30      2.55 o 
  10   0  -7      408.42      383.03     12.61 o 
  12   0  -7      260.81      257.88      8.54 o 
  14   0  -7       29.16       32.50      2.71 o 
  16   0  -7      103.80      103.43      5.25 o 
  18   0  -7      107.80      117.25      5.84 o 
   1   1  -7      390.81      389.51      8.74 o 
   2   1  -7        1.94        0.90      1.34 o 
   3   1  -7      385.83      389.66      8.62 o 
   4   1  -7       91.34       86.58      3.01 o 
   5   1  -7      118.70      113.10      4.27 o 
   6   1  -7       26.65       24.15      2.66 o 
   7   1  -7       48.22       43.05      2.00 o 
   8   1  -7      140.13      141.43      6.02 o 
   9   1  -7      128.51      129.39      6.23 o 
  10   1  -7       42.16       42.75      4.47 o 
  11   1  -7      116.43      110.22      4.10 o 
  12   1  -7       42.50       37.36      2.32 o 
  13   1  -7       48.39       47.56      2.33 o 
  14   1  -7       72.12       68.09      3.68 o 
  15   1  -7       29.59       27.05      3.74 o 
  16   1  -7       41.59       41.36      2.34 o 
  17   1  -7       35.13       37.69      3.93 o 
  18   1  -7       25.78       26.99      2.06 o 
  19   1  -7       35.13       42.59      6.76 o 
   1   2  -7      252.02      236.60      5.57 o 
   2   2  -7        5.30        6.47      0.87 o 
   3   2  -7       38.62       33.86      1.61 o 
   4   2  -7      364.09      335.08      7.61 o 
   5   2  -7      406.13      375.17      8.43 o 
   6   2  -7      135.01      133.36      3.92 o 
   7   2  -7      330.33      308.76      7.05 o 
   8   2  -7       25.34       20.99      3.30 o 
   9   2  -7      283.30      272.88      6.49 o 
  10   2  -7      244.95      242.59      9.20 o 
  11   2  -7       26.00       30.06      1.86 o 
  12   2  -7       97.10       95.83      3.28 o 
  13   2  -7      229.08      237.31      5.97 o 
  14   2  -7        6.79        7.39      2.27 o 
  15   2  -7       88.25       98.18      5.21 o 
  16   2  -7       23.95       25.32      1.88 o 
  17   2  -7       24.30       20.49      6.59 o 
  18   2  -7       18.17       16.62      8.81 o 
  19   2  -7        3.11        3.52      2.30 o 
   1   3  -7       19.66       17.41      1.70 o 
   2   3  -7       82.77       81.19      3.87 o 
   3   3  -7      113.61      111.59      2.88 o 
   4   3  -7      102.12       96.69      2.70 o 
   5   3  -7      309.76      330.74      6.26 o 
   6   3  -7       35.79       36.42      1.65 o 
   7   3  -7      228.16      224.77      5.58 o 
   8   3  -7      136.24      137.09      3.97 o 
   9   3  -7       40.58       46.37      2.19 o 
  10   3  -7       46.53       46.42      2.21 o 
  11   3  -7       80.36       86.28      3.09 o 
  12   3  -7        6.48        6.68      3.11 o 
  13   3  -7       52.16       59.97      3.87 o 
  14   3  -7        7.71        7.75      3.90 o 
  15   3  -7       70.92       70.51      4.26 o 
  16   3  -7       32.29       29.29      8.88 o 
  17   3  -7       14.01        9.58      5.49 o 
   1   4  -7      437.29      425.59      9.41 o 
   2   4  -7       12.66       14.00      1.35 o 
   3   4  -7       79.38       81.44      2.40 o 
   4   4  -7       25.22       26.18      1.42 o 
   5   4  -7        5.68        7.59      1.11 o 
   6   4  -7        7.16        7.93      3.25 o 
   7   4  -7      119.34      123.31      5.20 o 
   8   4  -7        2.10        0.60      1.16 o 
   9   4  -7       26.52       26.68      4.03 o 
  10   4  -7       26.06       27.34      7.04 o 
  11   4  -7        0.94        1.37      1.30 o 
  12   4  -7       27.05       22.53      7.00 o 
  13   4  -7       29.98       30.05      3.31 o 
  14   4  -7       10.54        8.88      3.13 o 
  15   4  -7       11.68       15.77      4.98 o 
  16   4  -7        6.52        3.87      3.74 o 
   2   5  -7       28.94       34.09      2.72 o 
   3   5  -7       33.07       39.30      2.88 o 
   4   5  -7      199.40      209.72      7.34 o 
   5   5  -7        5.50        6.76      2.37 o 
   6   5  -7       49.92       54.26      3.33 o 
   7   5  -7       17.38       16.90      6.79 o 
   8   5  -7       25.67       29.53      8.31 o 
   9   5  -7       38.97       45.98      9.92 o 
  10   5  -7      161.07      180.66      7.09 o 
  11   5  -7        9.50        9.91      2.50 o 
  12   5  -7       40.74       46.39      7.12 o 
  13   5  -7        6.39        4.83      2.51 o 
   3   6  -7       22.23       30.04      6.42 o 
   4   6  -7       61.98       72.65      8.76 o 
   5   6  -7       16.48       31.19      5.67 o 
   6   6  -7        6.77        9.19      4.25 o 
   7   6  -7       29.29       35.01     14.71 o 
   8   6  -7       35.22       43.02     18.37 o 
   9   6  -7        6.02        8.71      2.70 o 
   0   0  -6     5088.51     5170.10    280.06 o 
   2   0  -6      742.19      768.95     27.03 o 
   4   0  -6      107.05      114.74      4.48 o 
   6   0  -6      599.45      587.77     15.77 o 
   8   0  -6      929.30      945.10     24.06 o 
  10   0  -6      278.28      264.14     13.56 o 
  12   0  -6      235.83      235.43     18.13 o 
  14   0  -6      132.67      133.84      5.48 o 
  16   0  -6       86.67       93.43      4.79 o 
  18   0  -6      336.74      352.09     12.14 o 
  20   0  -6       36.23       41.01      3.62 o 
   0   1  -6     1904.39     1882.75     51.35 o 
   1   1  -6       13.79       14.17      2.22 o 
   2   1  -6      721.86      673.68     12.52 o 
   3   1  -6       34.38       35.08      1.59 o 
   4   1  -6        5.81        4.44      0.82 o 
   5   1  -6       10.19       11.57      1.07 o 
   6   1  -6      356.78      353.69      7.20 o 
   7   1  -6       21.76       23.82      3.63 o 
   8   1  -6      308.41      291.24     10.12 o 
   9   1  -6       42.19       43.29      1.86 o 
  10   1  -6       67.17       69.42      3.65 o 
  11   1  -6       13.29       10.76      2.33 o 
  12   1  -6        4.56        5.50      1.12 o 
  13   1  -6       46.00       42.63      2.05 o 
  14   1  -6      307.19      297.40     15.19 o 
  15   1  -6        0.47        1.32      0.89 o 
  16   1  -6      204.61      197.73      5.47 o 
  17   1  -6       59.58       62.90      2.81 o 
  18   1  -6       22.49       19.87      1.76 o 
  19   1  -6       68.25       67.10      3.11 o 
  20   1  -6      127.07      131.92      4.62 o 
  21   1  -6        3.41        2.98      1.37 o 
   0   2  -6      302.07      303.14      9.17 o 
   1   2  -6      331.67      326.43      6.74 o 
   2   2  -6       47.54       46.55      2.04 o 
   3   2  -6       79.16       74.25      3.49 o 
   4   2  -6       51.85       48.54      6.78 o 
   5   2  -6      163.18      151.17      5.63 o 
   6   2  -6       90.76       85.39      2.81 o 
   7   2  -6        9.86        7.98      1.36 o 
   8   2  -6      156.94      164.96      4.29 o 
   9   2  -6      168.04      170.87      4.47 o 
  10   2  -6       52.63       49.62      2.11 o 
  11   2  -6       87.61       87.22      2.90 o 
  12   2  -6      372.33      367.51      8.03 o 
  13   2  -6       60.81       51.53      2.27 o 
  14   2  -6      211.41      219.96      6.87 o 
  15   2  -6       17.10       16.00      1.50 o 
  16   2  -6       86.56       90.52      3.27 o 
  17   2  -6       59.75       62.88      8.50 o 
  18   2  -6       38.38       36.95      9.71 o 
  19   2  -6       23.72       19.04      8.06 o 
  20   2  -6        4.39        4.40      1.98 o 
   0   3  -6      135.80      141.45      5.56 o 
   1   3  -6       37.94       40.67      1.86 o 
   2   3  -6       30.34       29.96      1.60 o 
   3   3  -6      397.39      394.15     11.27 o 
   4   3  -6      151.44      149.98      3.38 o 
   5   3  -6      135.09      126.81      3.03 o 
   6   3  -6      372.92      390.44      8.45 o 
   7   3  -6       23.23       26.45      2.34 o 
   8   3  -6       22.99       22.78      3.47 o 
   9   3  -6      133.68      153.39      4.13 o 
  10   3  -6      175.81      187.56      4.77 o 
  11   3  -6      124.43      126.49      3.73 o 
  12   3  -6      297.60      291.66      9.65 o 
  13   3  -6      117.46      122.97      5.39 o 
  14   3  -6        8.28        7.21      3.36 o 
  15   3  -6        3.98        2.38      3.31 o 
  16   3  -6        9.34        7.12      1.86 o 
  17   3  -6       69.08       74.95     11.77 o 
  18   3  -6        4.66        4.87      1.86 o 
  19   3  -6       40.36       34.54     12.10 o 
   0   4  -6      635.92      646.47     18.37 o 
   1   4  -6       70.12       70.43      3.50 o 
   2   4  -6        2.32        4.32      1.21 o 
   3   4  -6      148.70      148.64      4.03 o 
   4   4  -6       57.02       58.49      1.88 o 
   5   4  -6      148.49      156.00      4.15 o 
   6   4  -6       51.52       49.53      2.96 o 
   7   4  -6       82.44       88.79      4.08 o 
   8   4  -6      169.30      189.18      6.71 o 
   9   4  -6      183.47      198.15      7.13 o 
  10   4  -6       97.31      103.52      4.73 o 
  11   4  -6       41.10       45.06      3.10 o 
  12   4  -6       59.32       67.53      4.73 o 
  13   4  -6       83.58       88.55      4.57 o 
  14   4  -6       51.08       52.74      3.62 o 
  15   4  -6       19.51       24.57      7.73 o 
  16   4  -6       42.09       55.39      4.18 o 
  17   4  -6      106.00      119.92      8.97 o 
   2   5  -6       98.28      104.75      4.08 o 
   3   5  -6      179.94      195.62      6.97 o 
   4   5  -6        1.75        1.67      1.21 o 
   5   5  -6       54.66       54.44      3.35 o 
   6   5  -6      349.17      375.13     17.63 o 
   7   5  -6        0.59        1.98      1.25 o 
   8   5  -6      413.05      426.14     12.93 o 
   9   5  -6        6.54        4.84      1.52 o 
  10   5  -6        7.29        6.66      2.53 o 
  11   5  -6       60.92       71.68      4.90 o 
  12   5  -6       44.40       37.75      3.52 o 
  13   5  -6       14.30       13.61      6.24 o 
  14   5  -6       11.60        8.91      5.19 o 
  15   5  -6       35.27       39.11      3.51 o 
   1   6  -6       45.88       42.84      6.11 o 
   2   6  -6       60.06       69.58      7.90 o 
   3   6  -6       56.50       51.87      7.00 o 
   4   6  -6        6.22        9.14      3.54 o 
   5   6  -6       20.38       23.66      5.68 o 
   6   6  -6       28.75       31.17      6.65 o 
   7   6  -6       54.65       54.51      6.47 o 
   8   6  -6       24.64       32.04      6.32 o 
   9   6  -6       14.50       19.05      2.28 o 
  10   6  -6       10.54       10.66      1.82 o 
  11   6  -6        4.69        4.97      1.60 o 
  12   6  -6        7.04        8.62      1.88 o 
   3   7  -6       39.27       42.92      6.89 o 
   4   7  -6        1.77        5.37      3.58 o 
   5   7  -6        5.83        8.06      4.12 o 
   6   7  -6       60.16       70.36      9.18 o 
   2   0  -5     1062.35     1025.84     24.29 o 
   4   0  -5       29.38       46.17      2.45 o 
   6   0  -5       28.01       28.14      1.87 o 
   8   0  -5      387.26      378.97     12.57 o 
  10   0  -5      174.92      161.38      6.75 o 
  12   0  -5      720.31      683.40     19.77 o 
  14   0  -5        7.48        5.91      1.65 o 
  16   0  -5       95.55       97.96     14.05 o 
  18   0  -5       47.94       49.11      3.46 o 
  20   0  -5      229.94      228.62      9.14 o 
  22   0  -5       15.63       13.52      8.00 o 
   1   1  -5     2049.94     2027.74     42.65 o 
   2   1  -5     1011.94      988.07     19.22 o 
   3   1  -5     1268.44     1308.49     23.00 o 
   4   1  -5     1491.42     1424.11     27.65 o 
   5   1  -5       16.56       16.97      1.97 o 
   6   1  -5       95.14      122.48      3.64 o 
   7   1  -5       33.95       34.44      1.50 o 
   8   1  -5      296.00      294.73      6.28 o 
   9   1  -5       66.66       65.21      2.19 o 
  10   1  -5      332.42      298.76      7.76 o 
  11   1  -5       59.73       54.39      2.22 o 
  12   1  -5       33.17       37.98      1.80 o 
  13   1  -5      144.49      145.99      3.96 o 
  14   1  -5       28.93       28.88      3.54 o 
  15   1  -5       10.31       10.84      1.69 o 
  16   1  -5       27.00       25.38      4.24 o 
  17   1  -5       29.04       27.71      4.08 o 
  18   1  -5      155.00      155.66      4.80 o 
  19   1  -5       35.49       33.03      2.47 o 
  20   1  -5       16.90       14.14      2.93 o 
  21   1  -5        2.48        2.04      1.19 o 
  22   1  -5       76.44       92.58      5.76 o 
   1   2  -5       23.00       24.88      1.89 o 
   2   2  -5      315.09      320.81      9.37 o 
   3   2  -5       61.79       57.03      6.50 o 
   4   2  -5       65.43       70.92      2.32 o 
   5   2  -5      476.51      448.01     18.57 o 
   6   2  -5      156.40      154.19      5.41 o 
   7   2  -5      593.73      545.21     10.61 o 
   8   2  -5       86.42       85.34      2.68 o 
   9   2  -5      383.66      370.59      7.82 o 
  10   2  -5      107.11      111.15      3.16 o 
  11   2  -5       30.69       35.13      1.69 o 
  12   2  -5      149.23      140.98      3.87 o 
  13   2  -5      557.67      574.29     11.63 o 
  14   2  -5       20.57       20.10      2.39 o 
  15   2  -5      102.89      104.12      3.38 o 
  16   2  -5       16.75       14.61      2.18 o 
  17   2  -5        8.87       10.41      3.90 o 
  18   2  -5        9.37        6.72      3.27 o 
  19   2  -5        7.16        6.84      1.89 o 
  20   2  -5       14.20       11.26      5.24 o 
  21   2  -5       39.60       50.43      4.09 o 
   1   3  -5       55.83       51.93      2.43 o 
   2   3  -5      485.18      493.85     14.40 o 
   3   3  -5      217.63      223.43      5.22 o 
   4   3  -5       26.60       28.09      1.54 o 
   5   3  -5      531.21      555.76     10.87 o 
   6   3  -5       82.53       86.64      3.26 o 
   7   3  -5      899.88      972.53     18.11 o 
   8   3  -5      116.11      108.30      4.46 o 
   9   3  -5      431.80      457.57     11.05 o 
  10   3  -5      189.57      195.15      4.71 o 
  11   3  -5      108.67      119.23      3.35 o 
  12   3  -5       50.78       60.55      3.49 o 
  13   3  -5      460.95      474.51     13.86 o 
  14   3  -5      148.25      164.83      9.03 o 
  15   3  -5      164.89      167.35      6.63 o 
  16   3  -5       36.38       37.05      3.10 o 
  17   3  -5       15.06       17.77      6.05 o 
  18   3  -5        6.48        4.01      3.66 o 
  19   3  -5        6.45        4.92      1.91 o 
  20   3  -5        7.92        8.18      3.94 o 
   1   4  -5      526.87      523.58      9.90 o 
   2   4  -5      295.77      279.12      5.85 o 
   3   4  -5      506.84      511.16      9.72 o 
   4   4  -5      114.14      119.74      2.79 o 
   5   4  -5       85.94       89.13      2.82 o 
   6   4  -5      175.09      189.40      7.28 o 
   7   4  -5      243.77      258.29      8.30 o 
   8   4  -5       26.67       23.76     11.95 o 
   9   4  -5       81.78       75.64      4.49 o 
  10   4  -5       41.33       40.54      2.77 o 
  11   4  -5       36.65       34.04      9.07 o 
  12   4  -5      175.73      178.64      6.82 o 
  13   4  -5       53.42       61.18      3.60 o 
  14   4  -5        5.45        5.04      1.55 o 
  15   4  -5       50.42       51.64      3.63 o 
  16   4  -5       32.54       37.72      3.28 o 
  17   4  -5       66.56       65.69      4.23 o 
  18   4  -5        6.10        4.69      2.59 o 
  19   4  -5       26.26       29.62      8.63 o 
   2   5  -5       28.63       33.19      2.18 o 
   3   5  -5       50.28       58.10      6.81 o 
   4   5  -5      191.94      204.92      6.48 o 
   5   5  -5       26.35       22.09      4.13 o 
   6   5  -5       30.72       30.10      7.72 o 
   7   5  -5       73.42       75.49      3.81 o 
   8   5  -5       37.78       42.18      2.89 o 
   9   5  -5      156.34      163.87      6.42 o 
  10   5  -5       28.43       29.00      6.65 o 
  11   5  -5       71.18       78.33      4.14 o 
  12   5  -5       88.09      104.21      5.06 o 
  13   5  -5       10.25       10.76      3.36 o 
  14   5  -5       15.00       14.55      6.17 o 
  15   5  -5       17.32       18.90      6.30 o 
  16   5  -5       57.81       60.60     17.39 o 
  17   5  -5        5.29        6.05      1.98 o 
   1   6  -5      368.81      396.19     17.80 o 
   2   6  -5      349.65      327.50     20.43 o 
   3   6  -5      135.38      143.28     11.64 o 
   4   6  -5      288.58      303.45     20.04 o 
   5   6  -5        4.72        5.33      8.54 o 
   6   6  -5       20.92       19.69      5.10 o 
   7   6  -5        0.53        3.11      3.31 o 
   8   6  -5       31.57       36.04      4.12 o 
   9   6  -5        6.31        8.07      1.71 o 
  10   6  -5       89.93      100.19      4.49 o 
  11   6  -5        7.49       10.49      1.77 o 
  12   6  -5       58.66       66.04      3.69 o 
  13   6  -5       43.57       52.88      3.76 o 
  14   6  -5        4.28        3.36      1.64 o 
   1   7  -5       36.24       39.73      6.23 o 
   2   7  -5       49.18       52.88      7.28 o 
   3   7  -5       58.28       48.80      7.28 o 
   4   7  -5       88.38       88.76      9.61 o 
   5   7  -5       77.74       79.38      9.07 o 
   6   7  -5       73.31       75.22      9.07 o 
   7   7  -5       28.37       31.09      6.58 o 
   8   7  -5        9.05       19.77      4.72 o 
   9   7  -5       33.56       35.40      6.24 o 
   0   0  -4     4828.28     4680.45    252.28 o 
   2   0  -4     2150.48     2041.94     47.78 o 
   4   0  -4      538.30      515.99     20.70 o 
   6   0  -4     1005.35     1030.93     70.63 o 
   8   0  -4     4403.80     4445.07    165.81 o 
  10   0  -4      200.35      196.68      6.32 o 
  12   0  -4      598.30      577.25     49.23 o 
  14   0  -4      519.52      474.90     23.50 o 
  16   0  -4       87.19       78.45     13.17 o 
  18   0  -4      212.16      198.42      7.82 o 
  20   0  -4       90.04       98.10      5.25 o 
  22   0  -4       15.79       10.48      5.39 o 
   0   1  -4      558.15      550.35     14.50 o 
   1   1  -4       46.01       49.40      2.15 o 
   2   1  -4      640.28      654.56     15.26 o 
   3   1  -4       37.04       37.39      1.46 o 
   4   1  -4      287.82      310.26     11.77 o 
   5   1  -4      192.60      189.58      4.57 o 
   6   1  -4      986.49      974.38     28.20 o 
   7   1  -4       39.53       43.80      1.57 o 
   8   1  -4      261.65      253.08      5.33 o 
   9   1  -4       64.24       54.07      1.83 o 
  10   1  -4       57.84       58.65      2.94 o 
  11   1  -4        1.74        1.98      1.05 o 
  12   1  -4      700.40      693.16     13.24 o 
  13   1  -4       36.09       38.07      1.77 o 
  14   1  -4      113.91      119.53      5.85 o 
  15   1  -4       76.56       79.63      6.35 o 
  16   1  -4      548.56      522.52     11.20 o 
  17   1  -4      194.84      189.30      5.28 o 
  18   1  -4      313.96      307.60      7.67 o 
  19   1  -4       99.96       94.16      6.16 o 
  20   1  -4       91.06       95.06      3.68 o 
  21   1  -4        3.11        0.62      1.08 o 
  22   1  -4       35.47       41.61      2.62 o 
  23   1  -4        6.61        4.34      2.58 o 
   1   2  -4      277.95      284.34      8.76 o 
   2   2  -4      698.92      707.81     14.81 o 
   3   2  -4      800.36      763.74     19.23 o 
   4   2  -4      129.11      144.72      4.86 o 
   5   2  -4      156.82      149.72      3.44 o 
   6   2  -4      209.65      179.26      3.67 o 
   7   2  -4      108.11      124.02      3.58 o 
   8   2  -4      181.73      190.58      4.40 o 
   9   2  -4      251.18      234.60      5.23 o 
  10   2  -4       37.35       41.00      1.65 o 
  11   2  -4       42.60       39.68      1.64 o 
  12   2  -4       99.56       97.98      5.62 o 
  13   2  -4      131.32      134.54      3.70 o 
  14   2  -4      601.66      580.93     11.65 o 
  15   2  -4       42.67       45.22      2.15 o 
  16   2  -4      598.84      620.65     12.53 o 
  17   2  -4       37.70       40.22      2.13 o 
  18   2  -4      207.52      190.51     24.13 o 
  19   2  -4      128.25      130.52      6.46 o 
  20   2  -4       18.16       13.06      5.33 o 
  21   2  -4        0.65        0.73      1.51 o 
  22   2  -4        4.00        3.49      2.33 o 
   0   3  -4      318.97      348.00     10.39 o 
   1   3  -4      423.97      420.00      8.46 o 
   2   3  -4      133.54      145.19      4.98 o 
   3   3  -4      431.28      408.28     12.49 o 
   4   3  -4       18.59       13.68      0.80 o 
   5   3  -4     1190.81     1123.85     15.87 o 
   6   3  -4      143.35      129.05      3.24 o 
   7   3  -4       62.33       68.16      2.97 o 
   8   3  -4      155.07      166.00      3.98 o 
   9   3  -4      420.71      436.77      8.55 o 
  10   3  -4      282.58      292.43      6.33 o 
  11   3  -4      100.66      110.21      4.57 o 
  12   3  -4      460.25      470.50     13.61 o 
  13   3  -4       85.11       80.00      4.00 o 
  14   3  -4       12.17        9.67      2.46 o 
  15   3  -4      120.83      117.92      5.33 o 
  16   3  -4      203.66      195.14      7.44 o 
  17   3  -4      103.69       96.00      4.98 o 
  18   3  -4       71.93       68.12      5.97 o 
  19   3  -4       36.85       38.89      5.78 o 
  20   3  -4       16.31       15.06      3.78 o 
  21   3  -4        1.00        2.03      1.64 o 
   0   4  -4      205.63      222.52      6.27 o 
   1   4  -4        2.60        2.42      1.10 o 
   2   4  -4       16.27       13.67      2.68 o 
   3   4  -4      637.59      630.81     15.38 o 
   4   4  -4      176.85      198.26     10.24 o 
   6   4  -4        3.82        3.50      3.00 o 
   7   4  -4       96.30       95.94      4.01 o 
   8   4  -4      219.29      251.16      8.06 o 
   9   4  -4      369.31      388.23     11.55 o 
  10   4  -4      233.36      234.60      8.72 o 
  11   4  -4       78.14       79.55      3.99 o 
  12   4  -4      601.16      643.62     17.80 o 
  13   4  -4       16.87       16.69      5.90 o 
  14   4  -4       82.05       85.74      4.50 o 
  15   4  -4       69.31       70.28      4.04 o 
  16   4  -4       34.67       26.40      7.25 o 
  17   4  -4      156.80      175.94      7.32 o 
  18   4  -4        8.96        7.61      3.08 o 
  19   4  -4       62.98       66.93      5.27 o 
  20   4  -4        9.44        7.84      2.25 o 
   1   5  -4       74.72       68.53      7.00 o 
   2   5  -4       93.40       99.70      3.33 o 
   3   5  -4      329.64      362.99      9.73 o 
   4   5  -4       86.37       80.26      5.04 o 
   5   5  -4      319.29      304.15     24.26 o 
   6   5  -4      478.80      471.72     16.60 o 
   7   5  -4        4.03        6.73      1.44 o 
   8   5  -4      878.45      952.01     24.19 o 
   9   5  -4       71.86       78.01      3.63 o 
  10   5  -4      264.06      262.86      8.07 o 
  11   5  -4       42.28       47.61      2.93 o 
  12   5  -4      120.58      129.39      4.99 o 
  13   5  -4       11.99       11.35      3.18 o 
  14   5  -4       49.23       40.87     11.88 o 
  15   5  -4       82.47       95.38      5.05 o 
  16   5  -4        7.96        7.09      1.95 o 
  17   5  -4        0.41       -0.13      1.33 o 
  18   5  -4       47.68       69.94      6.44 o 
   3   6  -4       31.53       34.79      5.60 o 
   4   6  -4       75.17       76.56      6.28 o 
   5   6  -4       53.65       50.23     10.12 o 
   6   6  -4       20.30       25.06      5.45 o 
   7   6  -4       50.18       64.21     11.91 o 
   8   6  -4       90.90      115.70      8.91 o 
   9   6  -4       11.86       13.41      1.79 o 
  10   6  -4       59.87       62.58      3.45 o 
  11   6  -4        3.20        7.08      1.56 o 
  12   6  -4      109.29      117.10      5.67 o 
  13   6  -4       13.62       11.53      3.13 o 
  14   6  -4       45.90       55.31      3.88 o 
  15   6  -4        5.53        6.33      1.80 o 
   0   7  -4       23.95       23.99      8.15 o 
   1   7  -4       15.01       14.69      5.20 o 
   2   7  -4        1.95       -1.48      5.76 o 
   3   7  -4       31.15       38.45      6.15 o 
   4   7  -4       32.80       42.25      5.19 o 
   5   7  -4       24.55       26.03      5.91 o 
   6   7  -4       32.14       40.55      6.69 o 
   8   7  -4       40.28       30.76     15.29 o 
   9   7  -4        9.89       11.93      4.08 o 
  10   7  -4        6.67        8.74      3.48 o 
  11   7  -4        6.71       16.53      5.09 o 
   0   8  -4       28.19        3.62      7.82 o 
   1   8  -4       10.77        0.47      8.79 o 
   2   8  -4        3.43        6.54      4.24 o 
   3   8  -4       63.43       10.86     10.23 o 
   2   0  -3     5202.64     4872.29    194.22 o 
   4   0  -3     2197.96     2153.22     52.02 o 
   6   0  -3        3.49        4.55      0.72 o 
   8   0  -3      188.07      180.73      8.83 o 
  10   0  -3      362.20      332.76      9.58 o 
  12   0  -3      430.76      419.18     12.49 o 
  14   0  -3       39.73       39.17      2.46 o 
  16   0  -3      304.71      273.44     33.50 o 
  18   0  -3      278.26      279.63     10.04 o 
  20   0  -3      185.32      163.16      7.24 o 
  22   0  -3       80.17       78.53      5.02 o 
  24   0  -3       31.94       26.77      3.27 o 
   1   1  -3     1630.69     1755.47     43.06 o 
   2   1  -3      941.20      919.84     34.62 o 
   3   1  -3     4565.31     4807.42    160.74 o 
   4   1  -3     1003.02      956.54     18.15 o 
   5   1  -3      427.17      412.06     16.48 o 
   6   1  -3      186.51      184.73      7.35 o 
   7   1  -3      548.89      531.77     15.03 o 
   8   1  -3       87.48       87.58      2.29 o 
   9   1  -3      451.05      444.66      8.57 o 
  10   1  -3       56.29       47.64      2.59 o 
  11   1  -3      139.19      140.04      3.81 o 
  12   1  -3      441.98      424.35      8.64 o 
  13   1  -3        0.59        0.28      0.54 o 
  14   1  -3       18.42       17.46      2.00 o 
  15   1  -3        6.94        6.74      1.39 o 
  16   1  -3       26.80       22.32      2.24 o 
  17   1  -3       20.30       16.66      1.50 o 
  18   1  -3       83.59       80.15      3.18 o 
  19   1  -3      121.61      109.04      7.04 o 
  20   1  -3       88.11       94.89      3.67 o 
  21   1  -3       23.67       25.87      3.66 o 
  22   1  -3        2.05        1.84      1.14 o 
  23   1  -3        2.35        2.02      1.77 o 
   1   2  -3     1342.41     1247.03     33.85 o 
   2   2  -3     1641.52     1604.41     43.86 o 
   4   2  -3     2132.35     2159.37     34.09 o 
   5   2  -3      562.29      558.22      9.76 o 
   6   2  -3      216.60      227.91      4.59 o 
   7   2  -3      373.64      375.67      7.32 o 
   8   2  -3      153.93      137.60      4.82 o 
   9   2  -3      138.18      148.23      3.54 o 
  10   2  -3      816.25      779.93     14.77 o 
  11   2  -3      109.41      126.51      3.28 o 
  12   2  -3       44.88       46.66      1.79 o 
  13   2  -3     1858.84     1860.42     33.27 o 
  14   2  -3       18.68       21.15      3.56 o 
  15   2  -3      362.12      355.09     11.11 o 
  16   2  -3       54.90       57.52      3.47 o 
  17   2  -3      135.65      139.59      4.75 o 
  18   2  -3       71.73       75.47     12.34 o 
  19   2  -3        1.45       -0.08      1.22 o 
  20   2  -3       15.16       13.68      5.61 o 
  21   2  -3       48.70       47.75      4.05 o 
  22   2  -3       33.03       30.58     17.36 o 
  23   2  -3        5.20        4.03      1.82 o 
   1   3  -3      297.81      312.77      5.91 o 
   2   3  -3      229.53      239.79      4.82 o 
   3   3  -3       36.15       35.24      1.54 o 
   4   3  -3      913.82      952.73     18.78 o 
   5   3  -3      917.66      982.76     14.73 o 
   6   3  -3      574.46      598.52     13.08 o 
   7   3  -3     2227.58     2359.26     38.49 o 
   8   3  -3       41.77       45.58      1.85 o 
   9   3  -3      579.88      598.87     11.54 o 
  10   3  -3       81.49       77.44      2.51 o 
  11   3  -3       10.38        9.72      2.96 o 
  12   3  -3       62.85       60.82      3.33 o 
  13   3  -3      322.51      322.90     10.13 o 
  14   3  -3      104.27      115.66      5.08 o 
  15   3  -3      342.65      338.61     10.84 o 
  16   3  -3       29.15       25.36      8.37 o 
  17   3  -3       65.58       65.82      4.63 o 
  18   3  -3        0.68       -1.11      1.21 o 
  19   3  -3       26.74       17.62      6.31 o 
  20   3  -3       26.93       25.59      2.96 o 
  21   3  -3       64.98       66.88     36.62 o 
  22   3  -3        0.76       -0.30      1.51 o 
   1   4  -3     1247.47     1266.23     20.90 o 
   2   4  -3       87.33       82.45      2.47 o 
   3   4  -3      241.63      264.65      6.52 o 
   4   4  -3       18.64       22.56      2.12 o 
   5   4  -3      136.44      109.04      9.11 o 
   6   4  -3       42.70       44.74      2.22 o 
   8   4  -3       82.57       85.46      3.72 o 
   9   4  -3      291.71      289.07      8.97 o 
  10   4  -3       41.79       47.23      2.93 o 
  11   4  -3      241.28      235.00      8.01 o 
  12   4  -3      281.44      287.04      9.38 o 
  13   4  -3      197.75      211.92      7.66 o 
  14   4  -3       62.73       69.66      4.01 o 
  15   4  -3       46.52       44.06     12.78 o 
  16   4  -3       14.23       12.93      3.79 o 
  17   4  -3        4.39        4.81      1.77 o 
  18   4  -3        4.77        5.53      2.58 o 
  19   4  -3       30.16       34.12      9.87 o 
  20   4  -3       70.06       64.32     16.55 o 
  21   4  -3       43.67       47.95     13.30 o 
   1   5  -3      185.44      170.33     12.84 o 
   2   5  -3      281.15      304.59      8.39 o 
   3   5  -3       10.83       13.33      1.23 o 
   4   5  -3      305.64      342.46     10.65 o 
   5   5  -3       78.97       83.93      3.17 o 
   6   5  -3      108.49       84.13      8.33 o 
   7   5  -3       29.10       29.61      5.18 o 
   8   5  -3      166.41      169.82     13.00 o 
   9   5  -3      273.05      303.76      8.65 o 
  10   5  -3       95.94      105.49      4.27 o 
  11   5  -3      118.25      127.09      8.97 o 
  12   5  -3      214.31      231.52      8.31 o 
  13   5  -3       15.94       11.97      2.94 o 
  14   5  -3        8.64        6.31      1.61 o 
  15   5  -3       38.40       42.27      3.36 o 
  16   5  -3      178.15      197.26      8.00 o 
  17   5  -3       85.40       96.70      5.42 o 
  18   5  -3       56.90       56.25      4.14 o 
  19   5  -3        0.03       -0.64      1.52 o 
   1   6  -3      251.41      164.18     15.53 o 
   2   6  -3      142.93      140.72      9.50 o 
   3   6  -3      493.26      523.89     29.69 o 
   5   6  -3       72.17       50.62     18.35 o 
   6   6  -3      154.57      151.80     12.26 o 
   7   6  -3       14.24       11.26      5.70 o 
   8   6  -3       25.40       30.16      5.37 o 
   9   6  -3       35.71       29.27      2.49 o 
  10   6  -3      125.38      133.37      5.67 o 
  11   6  -3       19.78       17.98      5.04 o 
  12   6  -3       57.40       61.57      5.22 o 
  13   6  -3        2.90        4.69      1.53 o 
  14   6  -3        8.40        6.10      1.67 o 
  15   6  -3       17.36       16.47      2.74 o 
  16   6  -3       35.08       38.56      4.61 o 
   1   7  -3      198.38      211.57     15.45 o 
   2   7  -3      250.18      308.70     19.07 o 
   3   7  -3       19.16       27.47     10.70 o 
   4   7  -3      124.65      146.65      9.82 o 
   5   7  -3       91.18       35.18     10.39 o 
   6   7  -3       23.28       28.95      6.15 o 
   8   7  -3       25.30       28.06      6.11 o 
  11   7  -3        1.55        4.97      4.87 o 
  12   7  -3       64.67       78.85     12.78 o 
   1   8  -3       38.62       12.30      9.69 o 
   2   8  -3       14.02       11.24      4.14 o 
   3   8  -3       19.49       28.82      9.72 o 
   4   8  -3       31.15       15.25     13.64 o 
   5   8  -3       17.93       31.40      7.00 o 
   6   8  -3       70.66       33.66     11.60 o 
   0   0  -2    44205.68    36619.68   2090.83 o 
   2   0  -2    12713.15    11682.05    282.04 o 
   4   0  -2      997.98      959.76     37.12 o 
   6   0  -2     3359.61     3307.29    115.57 o 
   8   0  -2     1579.88     1579.83     65.80 o 
  10   0  -2      678.85      713.14     33.10 o 
  12   0  -2       35.29       28.68      1.92 o 
  14   0  -2      168.37      150.31      5.48 o 
  16   0  -2      406.85      372.61     42.09 o 
  18   0  -2      110.96      121.33      5.60 o 
  20   0  -2      138.16      130.40      6.34 o 
  22   0  -2        8.98       10.05      5.66 o 
  24   0  -2        4.73        5.12      3.54 o 
   0   1  -2     8000.70     7388.72    206.36 o 
   1   1  -2      332.11      329.53     26.13 o 
   2   1  -2      995.48      941.09     25.76 o 
   3   1  -2      785.79      789.74     13.75 o 
   4   1  -2      718.96      679.53     12.63 o 
   5   1  -2     1415.37     1423.45     39.27 o 
   6   1  -2     2648.75     2539.99     69.16 o 
   7   1  -2       66.90       70.63      2.30 o 
   8   1  -2     1474.60     1396.57     24.11 o 
   9   1  -2      481.99      464.90      8.72 o 
  10   1  -2      326.45      340.04      9.43 o 
  11   1  -2       85.20       74.72      3.39 o 
  12   1  -2      799.95      778.89     14.28 o 
  13   1  -2       87.60       85.43      2.68 o 
  14   1  -2      361.19      349.16      7.42 o 
  15   1  -2       58.13       54.89      2.18 o 
  16   1  -2      138.64      134.84      4.00 o 
  17   1  -2      236.31      217.57      5.74 o 
  18   1  -2      398.10      374.82     12.72 o 
  19   1  -2      111.87       94.25      7.02 o 
  20   1  -2      232.92      229.71      6.28 o 
  21   1  -2        1.29        1.49      0.98 o 
  22   1  -2       55.19       51.31      2.73 o 
  23   1  -2        1.55        1.69      1.91 o 
  24   1  -2       27.35       20.94     14.18 o 
   0   2  -2     4917.46     4810.27    131.92 o 
   1   2  -2     2905.00     2883.05     50.67 o 
   2   2  -2     1757.09     1707.65     48.02 o 
   3   2  -2      205.71      190.33      3.67 o 
   4   2  -2     1161.44     1208.27     21.23 o 
   5   2  -2       19.48       22.08      0.93 o 
   6   2  -2      931.58      977.92     15.88 o 
   7   2  -2      864.43      893.42     15.55 o 
   8   2  -2      465.26      459.81      9.67 o 
   9   2  -2      259.68      231.62      4.81 o 
  10   2  -2      263.48      252.62      9.02 o 
  11   2  -2      341.35      337.00      7.05 o 
  12   2  -2       74.65       74.74      2.34 o 
  13   2  -2      248.80      238.47      7.23 o 
  14   2  -2      163.50      153.22      4.12 o 
  15   2  -2       84.07       74.09      3.70 o 
  16   2  -2      754.97      758.35     20.52 o 
  17   2  -2       83.72       90.68      4.59 o 
  18   2  -2      194.84      164.24     21.32 o 
  19   2  -2       88.37       89.70      5.29 o 
  20   2  -2       56.14       46.81      3.93 o 
  21   2  -2        8.42        8.54      2.59 o 
  22   2  -2       17.93       13.74      5.79 o 
  23   2  -2       18.24       14.34      6.23 o 
   0   3  -2     1269.44     1207.31     28.38 o 
   1   3  -2      228.91      241.99      4.29 o 
   2   3  -2      252.66      251.05      4.62 o 
   3   3  -2     1319.95     1329.04     21.62 o 
   4   3  -2      500.72      559.34      8.56 o 
   5   3  -2     2280.25     2305.97     45.79 o 
   6   3  -2      475.90      537.54      9.76 o 
   7   3  -2      153.14      187.71      3.80 o 
   8   3  -2      146.93      153.06      4.04 o 
   9   3  -2      905.26      887.46     17.07 o 
  10   3  -2       12.77       14.37      2.97 o 
  11   3  -2      533.55      536.93     14.84 o 
  12   3  -2       72.90       74.39      3.65 o 
  13   3  -2      365.49      367.26     11.34 o 
  14   3  -2      113.98      110.56      5.00 o 
  15   3  -2       97.58      102.79      4.83 o 
  16   3  -2      265.35      265.06     14.26 o 
  17   3  -2      157.73      144.82      6.31 o 
  18   3  -2       43.26       36.83     10.56 o 
  19   3  -2       48.10       43.26     13.08 o 
  20   3  -2        1.24        2.80      1.71 o 
  21   3  -2        2.14        2.24      1.67 o 
  22   3  -2        2.67        2.48      1.65 o 
   0   4  -2      607.15      655.58     20.82 o 
   1   4  -2       88.00       91.20      2.12 o 
   2   4  -2      337.65      394.43     10.24 o 
   3   4  -2      228.31      224.93      5.62 o 
   4   4  -2      358.21      396.78     12.21 o 
   5   4  -2       13.39       13.69      1.22 o 
   6   4  -2      571.87      618.14     13.71 o 
   7   4  -2       33.15       41.46      2.10 o 
   8   4  -2      203.30      219.97     13.79 o 
   9   4  -2      298.42      293.31      8.08 o 
  10   4  -2      274.61      287.04      8.02 o 
  11   4  -2      291.38      288.67      9.29 o 
  12   4  -2      764.62      777.23     21.13 o 
  13   4  -2        3.66        4.91      1.35 o 
  14   4  -2      311.40      328.22     10.61 o 
  15   4  -2      153.69      153.46      6.47 o 
  16   4  -2        6.81        6.14      2.07 o 
  17   4  -2      269.05      298.42     11.28 o 
  18   4  -2       21.18       19.27      3.72 o 
  19   4  -2       84.73      100.93      5.47 o 
  20   4  -2       36.77       32.27      7.62 o 
  21   4  -2        3.70        5.03      1.77 o 
   1   5  -2       96.91      109.00      9.07 o 
   4   5  -2      197.25      198.16      8.85 o 
   5   5  -2      323.22      344.29      9.32 o 
   6   5  -2      168.41      180.42      5.77 o 
   7   5  -2       43.89       43.45      2.71 o 
   8   5  -2      562.41      536.97     29.61 o 
  10   5  -2      196.84      187.21      6.97 o 
  11   5  -2      157.20      162.19      6.34 o 
  12   5  -2       83.94       78.98      4.25 o 
  13   5  -2       32.17       36.52      4.53 o 
  14   5  -2        5.87       11.02      3.19 o 
  15   5  -2       39.65       42.20      6.15 o 
  16   5  -2       73.23       73.02      4.53 o 
  17   5  -2       12.67       13.35      2.87 o 
  18   5  -2       13.08       19.43      3.85 o 
  19   5  -2        1.35        0.01      1.35 o 
   0   6  -2      151.23       62.85      9.49 o 
   1   6  -2       79.19       83.88      5.14 o 
   3   6  -2        9.37       14.35      4.02 o 
   4   6  -2       43.75       46.03      6.38 o 
   5   6  -2       43.81       41.01      5.95 o 
   7   6  -2       36.19       41.44      6.27 o 
   9   6  -2       39.39       43.16      3.27 o 
  10   6  -2       21.21       20.69      5.58 o 
  11   6  -2       19.03       18.14      3.47 o 
  12   6  -2      164.57      172.49      7.09 o 
  13   6  -2       26.27       28.74      5.55 o 
  14   6  -2      102.14      115.07      5.67 o 
  15   6  -2       12.94       18.44      4.06 o 
  16   6  -2       45.72       55.17      4.14 o 
  17   6  -2        4.99        6.64      1.87 o 
   0   7  -2       73.28       77.41      6.92 o 
   1   7  -2       74.95       18.87     10.47 o 
   2   7  -2        9.80       10.24      4.65 o 
   3   7  -2       69.28       79.11      8.99 o 
   4   7  -2      126.12      147.86     14.38 o 
   5   7  -2       93.43       89.42      9.88 o 
   7   7  -2        7.53        8.03      4.34 o 
   8   7  -2       23.03       21.64      8.55 o 
   9   7  -2       32.46       26.85     10.47 o 
  11   7  -2        0.62        2.50      2.82 o 
  12   7  -2        8.64        8.64      5.38 o 
  13   7  -2        6.51        6.23      3.32 o 
   0   8  -2        7.50       15.82      8.21 o 
   1   8  -2       40.57       57.73      6.81 o 
   2   8  -2       61.77       84.13     10.08 o 
   3   8  -2      188.34       68.06     11.91 o 
   4   8  -2       44.14       41.63     21.05 o 
   5   8  -2       61.00       55.41     10.62 o 
   6   8  -2       32.24        3.70      6.52 o 
   7   8  -2        3.39        3.89      8.83 o 
   8   8  -2       44.09       44.21      7.74 o 
   2   0  -1      175.30      166.35      4.46 o 
   4   0  -1     5374.99     5106.72    149.14 o 
   6   0  -1      759.03      774.10     54.89 o 
   8   0  -1      204.24      193.02      6.17 o 
  10   0  -1     1299.13     1327.65     33.92 o 
  12   0  -1     1487.16     1544.14     47.92 o 
  14   0  -1      121.37      119.56      4.04 o 
  16   0  -1      345.33      321.58     10.70 o 
  22   0  -1        4.11        5.05      3.11 o 
  24   0  -1      116.13      110.36      6.19 o 
   2   1  -1     4153.90     3350.27    206.51 o 
   3   1  -1     2158.34     2202.98     39.35 o 
   4   1  -1     7145.68     7165.60    210.44 o 
   5   1  -1     5913.05     5972.31    234.50 o 
   6   1  -1     1362.70     1377.74     50.37 o 
   7   1  -1     2649.45     2641.35     49.76 o 
   8   1  -1      586.45      566.50      9.47 o 
   9   1  -1     1346.54     1380.55     27.37 o 
  10   1  -1     1926.50     1847.11     30.04 o 
  11   1  -1      326.76      332.97      6.47 o 
  12   1  -1      539.91      501.61      9.17 o 
  13   1  -1      327.57      361.44      7.55 o 
  14   1  -1        8.09       11.95      1.45 o 
  15   1  -1       72.72       66.84      4.33 o 
  16   1  -1      313.23      289.93      6.95 o 
  17   1  -1      113.96      103.04      5.06 o 
  18   1  -1      231.04      217.22      8.64 o 
  19   1  -1      207.93      175.56     21.73 o 
  20   1  -1       25.61       26.11      4.84 o 
  21   1  -1      111.77      102.26      5.72 o 
  22   1  -1       40.13       32.06      3.31 o 
  23   1  -1        8.13        5.90      3.43 o 
  24   1  -1       56.90       47.02     25.02 o 
   1   2  -1     4305.53     4295.49     69.37 o 
   2   2  -1       29.22       22.93      1.00 o 
   3   2  -1      896.11      925.02     32.69 o 
   4   2  -1     3358.58     3372.26     63.56 o 
   5   2  -1      924.71     1010.28     17.03 o 
   6   2  -1       67.22       72.65      1.79 o 
   7   2  -1      521.39      507.89     12.11 o 
   8   2  -1      301.72      304.08      5.47 o 
   9   2  -1      885.49      963.82     34.18 o 
  10   2  -1      217.18      217.59      8.29 o 
  11   2  -1      646.00      650.29     19.28 o 
  12   2  -1      229.94      226.28      5.23 o 
  13   2  -1     1727.54     1630.76     35.38 o 
  14   2  -1      322.33      324.66      8.09 o 
  15   2  -1      543.57      510.40     14.53 o 
  16   2  -1       47.91       42.43      2.90 o 
  17   2  -1       48.66       51.87      2.55 o 
  18   2  -1       22.10       18.55      5.09 o 
  19   2  -1        9.88        6.74      2.26 o 
  20   2  -1       27.27       21.91     13.31 o 
  21   2  -1       70.56       59.82     34.61 o 
  22   2  -1        7.27        5.54      2.09 o 
  23   2  -1        0.10        2.90      1.64 o 
  24   2  -1       15.12       15.40      7.60 o 
   1   3  -1     1075.87     1119.09     31.94 o 
   2   3  -1      290.29      282.82      6.24 o 
   3   3  -1      238.48      246.08      9.31 o 
   4   3  -1       75.25       81.29      2.49 o 
   5   3  -1     2569.89     2833.51     58.47 o 
   6   3  -1       43.17       46.03      1.95 o 
   7   3  -1     3174.66     3410.95     93.88 o 
   8   3  -1      160.82      171.13      4.37 o 
   9   3  -1      150.77      161.42      5.53 o 
  10   3  -1      423.45      426.89     12.97 o 
  11   3  -1        6.79        7.35      1.76 o 
  12   3  -1       81.21       80.22      3.84 o 
  13   3  -1      362.95      390.42     14.96 o 
  14   3  -1      214.75      212.76      7.66 o 
  15   3  -1      599.42      623.27     17.50 o 
  16   3  -1      231.92      220.39      8.10 o 
  17   3  -1      103.53      106.10      5.12 o 
  18   3  -1       23.44       15.60      2.05 o 
  19   3  -1       12.41        9.47      2.43 o 
  20   3  -1       13.11       11.27      1.91 o 
  21   3  -1      107.35      107.75      6.27 o 
  22   3  -1        3.17        1.59      2.47 o 
  23   3  -1       13.18        9.01      5.03 o 
   1   4  -1      144.11      158.77      4.22 o 
   2   4  -1       43.18       46.10      2.05 o 
   3   4  -1      503.51      597.08     13.12 o 
   4   4  -1      556.51      612.68     17.81 o 
   5   4  -1      319.42      303.10      7.58 o 
   6   4  -1      185.34      193.88      5.38 o 
   7   4  -1      375.86      350.69      8.74 o 
   8   4  -1       75.14       74.05      6.93 o 
   9   4  -1      157.94      144.55      5.02 o 
  10   4  -1      420.90      458.19     13.30 o 
  11   4  -1      148.05      148.40      5.90 o 
  12   4  -1      344.68      388.16     11.79 o 
  13   4  -1        7.60        9.67      3.01 o 
  14   4  -1      110.39      102.89      4.97 o 
  15   4  -1        2.60        3.41      1.54 o 
  16   4  -1       11.59       13.69      3.57 o 
  17   4  -1       38.44       33.22      3.18 o 
  18   4  -1        2.46        1.82      1.30 o 
  19   4  -1      117.17      125.31      9.38 o 
  20   4  -1       38.79       30.38     11.11 o 
  21   4  -1       77.25       86.05      5.88 o 
   3   5  -1      115.03      136.01      4.61 o 
   4   5  -1      183.25      203.56      6.22 o 
   5   5  -1       31.92       36.75      2.31 o 
   6   5  -1       24.51       35.18      2.29 o 
   7   5  -1      231.85      245.65      7.46 o 
   8   5  -1      309.73      331.17      9.58 o 
  10   5  -1      166.21      190.21      7.47 o 
  11   5  -1       63.80       62.19      3.69 o 
  12   5  -1       63.62       70.81      3.96 o 
  13   5  -1       29.12       44.73      3.28 o 
  14   5  -1       52.25       45.73      5.06 o 
  15   5  -1       28.08       37.09      3.11 o 
  16   5  -1       62.15       63.02      4.17 o 
  17   5  -1       22.69       19.11      3.78 o 
  18   5  -1       82.63       88.57      5.26 o 
  19   5  -1        4.34        4.46      1.63 o 
  20   5  -1       63.22       75.61      6.73 o 
   3   6  -1      135.22      159.51     12.69 o 
   5   6  -1       64.15       60.82      7.51 o 
   8   6  -1       22.70       25.69      2.27 o 
   9   6  -1       96.93       84.79      8.72 o 
  11   6  -1      143.43      129.89      6.27 o 
  12   6  -1      104.64      116.79      5.47 o 
  13   6  -1       17.35       12.99      3.61 o 
  14   6  -1       19.13       18.59      5.83 o 
  15   6  -1       24.60       23.17      4.64 o 
  16   6  -1       52.06       61.92      4.33 o 
  17   6  -1        1.06        1.55      1.42 o 
   1   7  -1      149.05      168.26     14.01 o 
   3   7  -1        0.77       10.84     18.02 o 
   5   7  -1        9.84        4.92      3.07 o 
   6   7  -1        0.09       -1.53      1.81 o 
   7   7  -1        2.12        2.64      4.11 o 
   9   7  -1       35.33       15.01     15.66 o 
  10   7  -1       75.28        0.86      8.09 o 
  11   7  -1        6.81        2.53      3.09 o 
  12   7  -1       19.25       17.45      7.78 o 
  13   7  -1       20.64       24.26      9.97 o 
  14   7  -1        3.57        3.08      2.98 o 
   1   8  -1       60.68       76.63      7.81 o 
   2   8  -1       57.69       48.41     10.43 o 
   3   8  -1       46.18       43.20     10.22 o 
   4   8  -1       29.25       26.13      9.29 o 
   5   8  -1        6.27       -0.51      9.34 o 
   6   8  -1       42.10      128.02     95.32 o 
   8   8  -1       12.58       10.23      8.79 o 
   4   0   0      357.54      355.68     18.22 o 
   6   0   0      932.84      954.11     57.30 o 
   8   0   0      400.61      359.23     18.20 o 
  10   0   0       73.69       92.70      4.63 o 
  12   0   0      936.15      754.38     29.47 o 
  14   0   0     1349.44     1183.76     31.79 o 
  16   0   0      171.21      151.61      5.34 o 
  18   0   0        3.89        5.00      3.05 o 
  20   0   0        5.67        2.01      3.48 o 
  22   0   0       18.44       11.14      6.81 o 
   1   1   0      376.38      367.41     18.68 o 
   2   1   0      293.05      269.16     10.10 o 
   3   1   0       72.94       92.51      7.57 o 
   4   1   0     6020.33     5896.42     90.87 o 
   5   1   0      274.34      274.41      5.58 o 
   6   1   0       20.17       22.84      2.92 o 
   7   1   0     1207.50     1246.94     18.98 o 
   8   1   0     1703.64     1743.01     27.98 o 
   9   1   0      140.63      122.82      2.79 o 
  10   1   0      200.18      209.08      4.08 o 
  11   1   0      239.30      246.24      9.90 o 
  12   1   0      419.02      456.28     11.10 o 
  13   1   0       23.53       21.93      1.83 o 
  14   1   0       34.02       38.12      1.56 o 
  15   1   0       11.16        8.42      0.91 o 
  16   1   0       13.49       11.11      1.09 o 
  17   1   0      136.40      125.04      4.30 o 
  18   1   0      114.44       96.74     10.70 o 
  19   1   0       84.71       38.29      8.17 o 
  21   1   0        4.08        2.65      1.09 o 
  22   1   0       16.07       11.57      3.49 o 
  23   1   0        2.82        2.67      1.69 o 
  24   1   0       35.34       26.57     15.49 o 
   0   2   0     9854.34     9882.09    221.89 o 
   1   2   0     2549.24     2682.56     64.56 o 
   2   2   0       26.99       32.95      2.26 o 
   3   2   0      119.09      144.13      5.79 o 
   4   2   0     5444.15     5819.28    173.11 o 
   5   2   0      581.75      579.59     11.90 o 
   6   2   0     4152.49     4103.70     73.62 o 
   7   2   0      765.83      821.90     17.93 o 
   8   2   0     2131.34     2247.28     49.72 o 
   9   2   0       80.06       64.89      2.50 o 
  10   2   0      131.37      133.69      3.92 o 
  11   2   0     1362.73     1301.99     76.16 o 
  12   2   0      315.51      288.80      5.82 o 
  13   2   0       12.45       16.35      2.29 o 
  14   2   0      216.34      190.29     10.99 o 
  15   2   0       16.02       12.13      2.44 o 
  16   2   0      220.82      198.23      7.36 o 
  17   2   0      211.44      188.47     44.38 o 
  18   2   0       67.97       52.99     28.02 o 
  19   2   0       34.12       30.80      2.56 o 
  20   2   0        2.95        3.83      1.58 o 
  21   2   0        6.25        5.27      2.36 o 
  22   2   0       33.85       29.38     17.28 o 
  23   2   0       15.70       11.39      7.69 o 
  24   2   0        1.15        1.75      1.82 o 
   0   3   0       62.02       66.60      2.18 o 
   1   3   0      780.39      869.31     15.10 o 
   2   3   0        1.93        1.67      0.66 o 
   3   3   0      543.40      489.66    112.39 o 
   4   3   0     2342.44     2616.51     83.33 o 
   5   3   0       78.33       80.20      3.22 o 
   6   3   0     2805.01     3053.60    118.06 o 
   7   3   0     1340.76     1454.21     48.79 o 
   8   3   0      638.21      628.38     28.39 o 
   9   3   0      310.78      290.08      5.99 o 
  10   3   0        0.00        0.54      0.66 o 
  11   3   0      635.87      649.99     15.44 o 
  12   3   0       84.25       91.69      3.66 o 
  13   3   0      816.58      801.80     21.32 o 
  14   3   0       16.78       18.19      3.40 o 
  15   3   0       25.32       21.51      4.23 o 
  16   3   0      104.90       99.82      7.57 o 
  17   3   0       28.05       25.83      2.40 o 
  18   3   0       10.86        9.87      1.77 o 
  19   3   0       40.70       38.07      3.40 o 
  20   3   0       39.45       45.33      4.09 o 
  21   3   0        1.28       -0.32      1.50 o 
  22   3   0        1.09        3.25      1.84 o 
  23   3   0        0.05        0.21      2.74 o 
   1   4   0        0.58        0.08      0.31 o 
   2   4   0      291.59      315.13      8.28 o 
   3   4   0      469.35      397.30     84.64 o 
   4   4   0       91.97      101.24      3.65 o 
   5   4   0      144.96      129.03      6.40 o 
   6   4   0       67.93       66.97      3.93 o 
   7   4   0       54.89       56.40      8.32 o 
   8   4   0      129.01      130.02     19.34 o 
   9   4   0      395.55      372.26     79.38 o 
  10   4   0       45.99       48.43      2.92 o 
  11   4   0      678.52      690.13     19.11 o 
  12   4   0      358.72      378.79     11.59 o 
  13   4   0       73.37       80.85      4.19 o 
  14   4   0      215.77      206.25      7.66 o 
  15   4   0       36.47       32.28      3.83 o 
  16   4   0       65.12       79.79      4.49 o 
  17   4   0      526.15      572.58     16.92 o 
  18   4   0       44.69       44.32      3.63 o 
  19   4   0       86.00      108.32      5.78 o 
  20   4   0        1.49        3.69      1.86 o 
  21   4   0        0.27        0.37      1.47 o 
  22   4   0        0.21       -0.31      1.70 o 
   4   5   0       30.67       30.59      5.56 o 
   6   5   0      388.25      483.17     12.90 o 
   8   5   0      347.53      395.72     11.19 o 
   9   5   0       15.46       17.87      3.55 o 
  10   5   0        5.33        8.43      1.91 o 
  11   5   0       75.31       69.76      4.53 o 
  12   5   0      138.18      118.74      5.40 o 
  13   5   0      133.77      139.43      6.04 o 
  14   5   0      167.16      181.50      7.31 o 
  15   5   0       56.67       54.18      3.78 o 
  16   5   0       69.65       69.70      4.38 o 
  17   5   0        1.21       -0.53      1.26 o 
  18   5   0        7.97        7.77      1.87 o 
  19   5   0       17.33       12.25      3.25 o 
  20   5   0      150.86      179.39      9.07 o 
   4   6   0        1.64        3.22      2.22 o 
   5   6   0        5.99        4.98      2.72 o 
   6   6   0       13.49       11.10      5.36 o 
   7   6   0       18.18       11.88      6.16 o 
   8   6   0       50.20       68.87      3.68 o 
   9   6   0       21.15       25.84      4.43 o 
  11   6   0        0.00       -0.52      1.15 o 
  12   6   0       74.21       61.47      3.95 o 
  13   6   0        6.51        4.07      1.54 o 
  14   6   0      110.65      135.59      6.40 o 
  15   6   0        0.21        0.14      1.22 o 
  16   6   0       41.07       49.66      4.00 o 
  17   6   0        0.42       -1.63      1.19 o 
   0   7   0        0.58        8.64      9.11 o 
   1   7   0       28.78       38.99      6.97 o 
   2   7   0        0.22        0.18      3.57 o 
   3   7   0      184.49      135.15     15.37 o 
   5   7   0       21.89       24.72     10.18 o 
   7   7   0        0.46        1.80      2.03 o 
   8   7   0       71.10       61.88     45.08 o 
   9   7   0       82.47       -3.39      7.82 o 
  10   7   0       17.83        9.73      6.71 o 
  11   7   0       28.84       24.16     17.30 o 
  12   7   0        2.87        2.23      3.18 o 
  13   7   0        0.06        0.72      2.31 o 
  14   7   0      117.07      178.38     20.08 o 
   0   8   0        0.45       30.74     13.78 o 
   1   8   0       49.95       57.28      7.12 o 
   2   8   0       86.39      105.82      9.36 o 
   3   8   0       96.67      125.27     10.06 o 
   4   8   0      103.37      152.19     25.02 o 
   6   8   0        3.47        5.30      3.18 o 
   7   8   0        1.77        7.69      3.45 o 
   8   8   0       22.60       -4.51      9.46 o 
   9   8   0       54.83        1.44     10.20 o 
   2   0   1      192.08      188.34      8.95 o 
   4   0   1     5255.28     4862.98    126.37 o 
   6   0   1      762.68      780.07     18.68 o 
   8   0   1      195.09      184.13     13.14 o 
  10   0   1     1251.16     1312.90     67.94 o 
  12   0   1     1489.52     1522.07     33.67 o 
  14   0   1      122.13      119.20      5.95 o 
  16   0   1      338.70      309.16      9.28 o 
  22   0   1        4.49        4.51      1.83 o 
  24   0   1      117.03      109.70      6.34 o 
   1   1   1     1862.55     2026.12     55.70 o 
   2   1   1     4143.82     4015.85    119.05 o 
   3   1   1     2159.89     2235.04     34.62 o 
   4   1   1     7185.84     7099.13    117.27 o 
   5   1   1     5907.46     5902.00     86.81 o 
   6   1   1     1366.40     1366.45     21.77 o 
   7   1   1     2650.87     2607.80     38.71 o 
   8   1   1      587.59      555.89     11.42 o 
   9   1   1     1347.38     1405.79     29.23 o 
  10   1   1     1959.22     1872.39     28.91 o 
  11   1   1      327.95      341.92      7.58 o 
  12   1   1      530.37      487.42      9.49 o 
  13   1   1      330.86      356.84      8.32 o 
  14   1   1        8.16        9.49      0.94 o 
  15   1   1       73.76       68.39      2.24 o 
  16   1   1      312.34      283.84      6.49 o 
  17   1   1      113.76      101.98     12.69 o 
  18   1   1      237.84      225.47      8.99 o 
  19   1   1      207.23      196.32      8.09 o 
  20   1   1       25.05       23.53      2.01 o 
  21   1   1      111.32      106.27      5.95 o 
  22   1   1       41.30       34.05      3.54 o 
  23   1   1        7.97        7.51      2.22 o 
  24   1   1       56.76       65.10      4.94 o 
   1   2   1     4257.74     4351.74    114.47 o 
   2   2   1       26.25       22.82      1.68 o 
   3   2   1      905.22      953.89     38.08 o 
   4   2   1     3317.79     3535.03     80.77 o 
   5   2   1      920.85     1009.90     22.68 o 
   6   2   1       70.17       77.80      1.76 o 
   7   2   1      546.38      518.24      7.91 o 
   8   2   1      297.03      302.60      5.06 o 
   9   2   1      885.72      946.56     18.57 o 
  10   2   1      207.44      218.12      4.11 o 
  11   2   1      649.14      628.07     16.26 o 
  12   2   1      231.45      235.10      4.52 o 
  13   2   1     1724.60     1615.94     40.88 o 
  14   2   1      322.48      320.18      5.95 o 
  15   2   1      537.46      499.58     12.73 o 
  16   2   1       45.81       44.84      1.93 o 
  17   2   1       49.55       53.39      2.79 o 
  18   2   1       21.99       18.03      7.36 o 
  19   2   1       11.03        8.87      2.96 o 
  20   2   1       28.31       29.82     18.08 o 
  21   2   1       70.17       62.99     32.86 o 
  22   2   1        7.42        6.86      4.09 o 
  23   2   1        0.20        2.64      2.20 o 
  24   2   1       15.14       15.37      3.04 o 
   1   3   1     1087.70     1107.58     18.09 o 
   2   3   1      289.49      275.21      9.04 o 
   3   3   1      233.53      247.16      6.80 o 
   4   3   1       75.63       86.46      2.73 o 
   5   3   1     2573.83     2886.60     76.82 o 
   6   3   1       43.19       47.47      2.12 o 
   7   3   1     3202.16     3420.83     64.96 o 
   8   3   1      160.26      176.97      3.51 o 
   9   3   1      157.71      168.62      3.30 o 
  10   3   1      423.47      407.64     16.54 o 
  11   3   1        7.03        7.87      1.67 o 
  12   3   1       81.19       79.07      3.49 o 
  13   3   1      365.59      377.74     11.63 o 
  14   3   1      214.38      217.67      6.82 o 
  15   3   1      597.26      627.93     17.71 o 
  16   3   1      231.45      225.94      8.30 o 
  17   3   1      101.78      100.11      5.99 o 
  18   3   1       23.47       23.01      2.50 o 
  19   3   1       11.03        9.83      5.70 o 
  20   3   1       13.00       12.42      8.06 o 
  21   3   1      107.61      111.68      6.65 o 
  22   3   1        3.20        5.50      3.89 o 
  23   3   1       13.18       12.73      9.32 o 
   1   4   1      143.99      153.14      3.22 o 
   2   4   1       46.78       51.36      2.36 o 
   3   4   1      506.83      586.79     35.61 o 
   4   4   1      569.45      615.59     16.66 o 
   5   4   1      316.51      291.73     10.42 o 
   6   4   1      183.83      193.75      5.79 o 
   7   4   1      366.26      333.81     25.01 o 
   8   4   1       77.61       72.71      9.07 o 
   9   4   1      152.33      131.01     20.75 o 
  10   4   1      423.25      407.03     81.38 o 
  11   4   1      149.59      137.43     21.29 o 
  12   4   1      345.50      382.65     10.41 o 
  13   4   1        5.78        9.10      1.41 o 
  14   4   1      110.25      105.16      5.06 o 
  15   4   1        1.61        2.43      1.19 o 
  16   4   1       12.09       15.22      3.00 o 
  17   4   1       39.60       38.25      3.89 o 
  18   4   1        3.03        3.03      1.53 o 
  19   4   1      117.50      133.43      7.20 o 
  20   4   1       38.46       26.98     16.05 o 
  21   4   1       76.59       91.33      6.11 o 
   3   5   1      113.61      141.43      4.94 o 
   4   5   1      182.83      182.51     39.29 o 
   5   5   1       34.05       40.26      8.21 o 
   6   5   1       24.27       32.86      5.09 o 
   7   5   1      236.30      218.03     33.77 o 
   8   5   1      312.85      290.71     60.44 o 
  10   5   1      157.22      175.74      9.73 o 
  11   5   1       63.83       66.94      5.86 o 
  12   5   1       58.85       64.52      3.97 o 
  13   5   1       29.65       42.35      3.34 o 
  14   5   1       52.39       51.65      3.63 o 
  15   5   1       27.56       44.22      5.82 o 
  16   5   1       61.01       66.27      4.79 o 
  17   5   1       22.49       13.83      4.76 o 
  18   5   1       83.19      110.71      6.46 o 
  19   5   1        4.27        1.40      1.74 o 
  20   5   1       63.89       69.73      5.53 o 
   3   6   1      134.95      166.71     13.27 o 
   5   6   1       64.04       58.60      7.47 o 
   7   6   1       40.75       27.08     12.63 o 
   8   6   1       23.04       23.95      4.36 o 
   9   6   1       97.21       64.48      8.17 o 
  11   6   1      143.63      135.26      6.73 o 
  12   6   1      106.05      121.58     19.13 o 
  13   6   1       17.27       11.20      4.34 o 
  14   6   1       18.99       16.63      5.32 o 
  15   6   1       24.45       11.87      8.85 o 
  16   6   1       53.19       70.36      5.18 o 
  17   6   1        1.04        0.85      1.45 o 
   1   7   1      144.23      169.90     14.67 o 
   3   7   1        0.85        3.44      5.14 o 
   5   7   1        9.48        7.53      3.11 o 
   6   7   1        0.20        0.29      2.22 o 
   7   7   1        1.66        2.25      2.24 o 
   8   7   1       46.51       -3.07      8.44 o 
   9   7   1       36.04       22.81     21.01 o 
  10   7   1       73.44       -2.84      8.95 o 
  11   7   1        6.66        5.15      5.06 o 
  12   7   1       17.97       15.46     13.19 o 
  13   7   1       20.13       24.79      6.34 o 
  14   7   1        3.66        3.14      3.32 o 
   1   8   1       60.12       65.76     10.20 o 
   2   8   1       57.21       28.25     13.46 o 
   3   8   1       46.73       49.99      7.33 o 
   4   8   1       29.73       23.67      9.76 o 
   5   8   1        5.78       25.96     12.74 o 
   6   8   1       42.52       86.49     73.70 o 
   8   8   1       12.48       12.56      6.45 o 
   0   0   2    44372.23    37390.91   1038.86 o 
   2   0   2    12713.15    12035.48    240.73 o 
   4   0   2     1005.18      980.56     49.15 o 
   6   0   2     3442.67     3474.91     86.46 o 
   8   0   2     1589.57     1598.92     31.20 o 
  10   0   2      687.56      714.93     15.85 o 
  12   0   2       34.77       33.63      1.83 o 
  14   0   2      174.57      161.69      6.34 o 
  16   0   2      400.65      385.71     10.88 o 
  18   0   2      112.14      118.21      5.11 o 
  20   0   2      132.58      135.89      6.69 o 
  22   0   2       10.04        8.02      2.14 o 
  24   0   2        5.06        3.23      2.06 o 
   0   1   2     7872.80     7944.56    164.91 o 
   1   1   2      333.48      328.44      5.76 o 
   2   1   2     1006.50      978.52     14.32 o 
   3   1   2      807.56      813.45     19.05 o 
   4   1   2      719.13      693.65     11.05 o 
   5   1   2     1394.40     1418.03     23.09 o 
   6   1   2     2633.35     2518.66     41.87 o 
   7   1   2       66.88       71.71      1.73 o 
   8   1   2     1467.94     1400.12     21.39 o 
   9   1   2      474.50      470.93      7.51 o 
  10   1   2      322.37      329.07      9.52 o 
  11   1   2       83.21       73.78      2.66 o 
  12   1   2      801.70      757.38     20.35 o 
  13   1   2       89.75       89.76      2.42 o 
  14   1   2      364.62      344.27      6.34 o 
  15   1   2       58.44       52.58      2.04 o 
  16   1   2      132.10      129.65      3.69 o 
  17   1   2      236.44      212.18      5.96 o 
  18   1   2      399.02      365.71     11.29 o 
  19   1   2      112.35       94.23      3.51 o 
  20   1   2      230.40      209.14      5.86 o 
  21   1   2        1.28        3.26      1.22 o 
  22   1   2       53.25       49.05      4.14 o 
  23   1   2        1.46        4.24      1.98 o 
  24   1   2       28.03       23.35      3.46 o 
   0   2   2     4973.61     5095.88    179.59 o 
   1   2   2     2920.14     2969.70     43.07 o 
   2   2   2     1774.91     1554.43    196.14 o 
   3   2   2      194.39      184.21      3.31 o 
   4   2   2     1163.40     1224.87     18.31 o 
   5   2   2       22.29       23.57      0.97 o 
   6   2   2      948.36      988.12     22.36 o 
   7   2   2      864.05      890.37     14.44 o 
   8   2   2      454.27      470.22      8.48 o 
   9   2   2      246.64      221.22      4.08 o 
  10   2   2      262.16      257.32      4.73 o 
  11   2   2      341.51      344.36      6.12 o 
  12   2   2       76.46       72.65      2.14 o 
  13   2   2      249.29      235.77      7.47 o 
  14   2   2      169.63      160.40      3.65 o 
  15   2   2       82.30       72.48      2.32 o 
  16   2   2      756.80      742.02     19.86 o 
  17   2   2       88.48      101.06      5.64 o 
  18   2   2      194.85      168.38      7.70 o 
  19   2   2       88.80       93.28      5.68 o 
  20   2   2       53.98       52.49      4.36 o 
  21   2   2        8.46       10.84      2.15 o 
  22   2   2       17.57       23.23      3.27 o 
  23   2   2       19.40       20.66      3.31 o 
   0   3   2     1267.66     1239.53     70.73 o 
   1   3   2      231.28      235.46      5.12 o 
   2   3   2      252.03      257.00      4.70 o 
   3   3   2     1335.07     1346.38     35.57 o 
   4   3   2      501.61      580.53     12.13 o 
   5   3   2     2250.76     2361.37     62.47 o 
   6   3   2      476.89      526.28     12.95 o 
   7   3   2      153.62      189.21      4.54 o 
   8   3   2      147.41      149.24      4.24 o 
   9   3   2      893.19      878.97     13.37 o 
  10   3   2       12.96       13.42      1.23 o 
  11   3   2      530.45      505.40     16.24 o 
  12   3   2       72.78       70.97      2.65 o 
  13   3   2      374.00      346.22     36.75 o 
  14   3   2      113.85      103.02     17.47 o 
  15   3   2       98.98      102.81      8.62 o 
  16   3   2      265.28      257.41     10.58 o 
  17   3   2      155.45      153.71      7.47 o 
  18   3   2       43.17       44.59      3.93 o 
  19   3   2       48.80       38.96     24.07 o 
  20   3   2        1.27        0.13      1.68 o 
  21   3   2        2.13        1.98      1.79 o 
  22   3   2        2.64        3.23      2.02 o 
   0   4   2      601.19      646.08     15.88 o 
   1   4   2       85.29       88.37      3.03 o 
   2   4   2      329.87      389.37      8.30 o 
   3   4   2      224.89      220.22     13.36 o 
   4   4   2      355.69      395.42     14.38 o 
   5   4   2       14.58       14.04      1.42 o 
   6   4   2      558.64      610.00     13.57 o 
   7   4   2       32.99       40.08      2.18 o 
   8   4   2      202.29      214.33      7.41 o 
   9   4   2      294.71      293.93     12.76 o 
  10   4   2      275.39      281.87      7.94 o 
  11   4   2      294.69      269.22     26.73 o 
  12   4   2      770.06      669.76    104.75 o 
  13   4   2        3.02        4.67      1.35 o 
  14   4   2      312.47      328.29     10.39 o 
  15   4   2      153.14      163.94      7.70 o 
  16   4   2        6.23        4.54      1.64 o 
  17   4   2      273.29      297.46     11.87 o 
  18   4   2       21.41       20.16      2.65 o 
  19   4   2       84.43      111.88      6.77 o 
  20   4   2       35.56       34.05      4.16 o 
  21   4   2        3.72        3.97      4.94 o 
   1   5   2       95.63      106.39     10.55 o 
   4   5   2      199.89      204.36     11.88 o 
   5   5   2      324.52      352.91      9.20 o 
   6   5   2      172.11      181.76      8.05 o 
   7   5   2       44.16       48.24      4.85 o 
   8   5   2      575.41      559.17     32.34 o 
   9   5   2       56.10       16.15      6.73 o 
  10   5   2      198.23      175.22     39.82 o 
  11   5   2      157.61      162.59     13.13 o 
  12   5   2       80.50       68.59      4.02 o 
  13   5   2       33.51       32.47      2.57 o 
  14   5   2        4.84        8.21      3.11 o 
  15   5   2       39.78       39.39      3.29 o 
  16   5   2       71.04       75.38      5.37 o 
  17   5   2       12.31       12.21      4.79 o 
  18   5   2       12.97       17.25      2.92 o 
  19   5   2        1.28        0.08      1.54 o 
   1   6   2       79.27       70.44     20.57 o 
   3   6   2        9.50        7.73      4.17 o 
   4   6   2       42.41       55.10      7.67 o 
   5   6   2       43.66       38.59     11.03 o 
   6   6   2      267.30      187.99     17.28 o 
   7   6   2       36.31       27.46     19.20 o 
   8   6   2      224.78      127.36     13.46 o 
   9   6   2       39.09       37.44      7.34 o 
  10   6   2       22.09       19.62      2.64 o 
  11   6   2       19.19       20.03      2.23 o 
  12   6   2      168.48      178.36      7.07 o 
  13   6   2       26.25       28.08      2.95 o 
  14   6   2      103.83      110.16      6.50 o 
  15   6   2       12.78       10.87      3.11 o 
  16   6   2       45.36       59.89      4.98 o 
  17   6   2        5.05        6.11      2.58 o 
   0   7   2       79.38       69.54      9.69 o 
   1   7   2       76.19       -0.97     10.00 o 
   2   7   2       10.69        6.11      4.37 o 
   3   7   2       72.65       74.48      9.88 o 
   4   7   2      126.86      173.01     14.67 o 
   5   7   2       91.57       98.53     10.97 o 
   7   7   2        7.58        5.13      3.06 o 
   8   7   2       21.55       11.43      7.02 o 
   9   7   2       32.68       22.21     18.41 o 
  11   7   2        0.47       -1.82      2.08 o 
  12   7   2        8.69        7.61      7.12 o 
  13   7   2        6.55        3.52      3.28 o 
   0   8   2        7.05        2.80      4.53 o 
   1   8   2       41.69       46.28      8.60 o 
   2   8   2       60.87       72.11     10.66 o 
   4   8   2       44.50       24.95      7.97 o 
   6   8   2       32.17       22.65     14.33 o 
   7   8   2        3.37        6.45      3.17 o 
   8   8   2       44.90       36.56     10.39 o 
   2   0   3     5213.80     5148.68    102.07 o 
   4   0   3     2214.54     2158.90     46.54 o 
   6   0   3        2.32        1.72      0.60 o 
   8   0   3      188.44      187.70      6.90 o 
  10   0   3      356.92      348.08     12.13 o 
  12   0   3      421.09      406.96     11.52 o 
  14   0   3       39.80       42.83      2.77 o 
  16   0   3      298.37      281.45      8.74 o 
  18   0   3      287.64      281.13      9.28 o 
  20   0   3      185.83      161.31      8.87 o 
  22   0   3       81.69       84.68      5.41 o 
  24   0   3       32.54       35.02      3.85 o 
   1   1   3     1641.46     1806.45     23.80 o 
   2   1   3      928.76      922.89     13.39 o 
   3   1   3     4570.00     4763.11     83.51 o 
   4   1   3      965.34      937.85     15.15 o 
   5   1   3      422.76      411.78     22.66 o 
   6   1   3      194.66      197.99      5.52 o 
   7   1   3      543.62      523.89     14.18 o 
   8   1   3       83.26       87.98      2.18 o 
   9   1   3      452.71      459.07      7.69 o 
  10   1   3       59.72       49.54      1.63 o 
  11   1   3      140.54      142.79      3.19 o 
  12   1   3      445.98      424.89      7.77 o 
  13   1   3        0.88        0.96      0.63 o 
  14   1   3       18.67       19.31      1.39 o 
  15   1   3        6.75        7.79      1.04 o 
  16   1   3       27.36       27.58      1.71 o 
  17   1   3       20.64       18.40      1.56 o 
  18   1   3       84.75       81.47      3.07 o 
  19   1   3      121.56      108.36      3.65 o 
  20   1   3       89.51       93.16      3.63 o 
  21   1   3       22.95       22.88      1.99 o 
  22   1   3        2.30        1.57      1.15 o 
  23   1   3        2.33        2.72      2.06 o 
   1   2   3     1326.23     1286.80     47.63 o 
   2   2   3     1646.83     1534.14    124.27 o 
   3   2   3      338.39      356.16      8.25 o 
   4   2   3     2137.71     2135.82     59.57 o 
   5   2   3      557.00      560.44      9.37 o 
   6   2   3      211.57      225.04      5.57 o 
   7   2   3      392.26      390.21      9.32 o 
   8   2   3      151.45      138.95      3.00 o 
   9   2   3      133.55      146.97      3.19 o 
  10   2   3      818.04      783.33     12.56 o 
  11   2   3      110.76      127.82      3.17 o 
  12   2   3       42.67       38.84      1.70 o 
  13   2   3     1863.22     1816.62     28.75 o 
  14   2   3       18.80       21.55      1.86 o 
  15   2   3      358.63      374.04     11.30 o 
  16   2   3       52.60       54.30      3.64 o 
  17   2   3      134.34      142.98      5.66 o 
  18   2   3       74.50       77.16      4.39 o 
  19   2   3        1.56        1.50      1.39 o 
  20   2   3       14.76       13.56      2.35 o 
  21   2   3       48.52       50.27      7.43 o 
  22   2   3       33.40       27.57      3.17 o 
  23   2   3        4.87        9.42      2.80 o 
   1   3   3      275.72      302.48      5.62 o 
   2   3   3      229.58      243.08      5.62 o 
   3   3   3       36.07       36.12      1.28 o 
   4   3   3      915.24      999.26     33.92 o 
   5   3   3      927.22      997.32     35.99 o 
   6   3   3      574.28      601.44     12.54 o 
   7   3   3     2253.91     2317.26     35.85 o 
   8   3   3       41.84       45.00      1.62 o 
   9   3   3      591.23      596.80     11.97 o 
  10   3   3       81.14       75.65      2.24 o 
  11   3   3       10.35       13.04      1.43 o 
  12   3   3       63.06       59.51      4.76 o 
  13   3   3      316.01      298.91     49.83 o 
  14   3   3      104.16      102.59     19.91 o 
  15   3   3      338.74      346.88     10.92 o 
  16   3   3       28.99       26.36      7.07 o 
  17   3   3       65.98       67.24      4.08 o 
  18   3   3        0.69        0.99      1.43 o 
  19   3   3       26.56       23.82      2.81 o 
  20   3   3       27.01       27.89      3.16 o 
  21   3   3       65.33       78.18      5.68 o 
  22   3   3        0.79        0.86      2.04 o 
   1   4   3     1258.94     1280.25     32.27 o 
   2   4   3       82.90       77.38      2.17 o 
   3   4   3      243.72      268.38      9.06 o 
   4   4   3       20.15       25.74      2.49 o 
   5   4   3      128.84       99.57     26.55 o 
   6   4   3       44.29       44.54      4.07 o 
   7   4   3      108.45      117.81      7.32 o 
   8   4   3       84.38       88.50      3.88 o 
   9   4   3      283.49      286.06      7.61 o 
  10   4   3       39.60       42.67      2.35 o 
  11   4   3      243.66      235.72      8.47 o 
  12   4   3      282.54      275.98      9.49 o 
  13   4   3      201.34      194.34     32.31 o 
  14   4   3       62.79       66.40      4.01 o 
  15   4   3       46.62       41.45      8.98 o 
  16   4   3       14.10       11.91      1.84 o 
  17   4   3        4.19        1.90      1.75 o 
  18   4   3        4.63        6.10      2.41 o 
  19   4   3       29.95       45.65      4.40 o 
  20   4   3       70.36       70.67      5.68 o 
  21   4   3       42.74       48.06      4.94 o 
   1   5   3      189.40      189.00     14.16 o 
   2   5   3      285.17      266.29     50.85 o 
   3   5   3       10.87       11.95      1.53 o 
   4   5   3      309.28      356.32     20.72 o 
   5   5   3       81.44       90.94      3.56 o 
   6   5   3      104.51       92.86      7.07 o 
   7   5   3       31.20       33.63      2.35 o 
   8   5   3      169.36      137.95     27.89 o 
   9   5   3      274.13      311.38      8.23 o 
  10   5   3       89.52       97.35      4.76 o 
  11   5   3      118.13      125.83      7.52 o 
  12   5   3      210.74      207.03     39.05 o 
  13   5   3       14.82       13.67      2.00 o 
  14   5   3        8.59        4.95      1.55 o 
  15   5   3       37.43       34.35      7.60 o 
  16   5   3      178.14      200.99      9.46 o 
  17   5   3       86.04      103.28      6.58 o 
  18   5   3       57.78       55.69      5.06 o 
  19   5   3        0.04       -0.67      1.78 o 
   2   6   3      138.60      155.13      9.72 o 
   3   6   3      493.15      538.72     31.83 o 
   4   6   3      536.89      377.45     18.75 o 
   5   6   3       72.29       63.02      9.34 o 
   6   6   3      157.75      154.62     10.23 o 
   7   6   3       14.03       16.30      4.23 o 
   8   6   3       25.83       27.04      6.70 o 
   9   6   3       35.98       30.97      2.99 o 
  10   6   3      126.93      125.07     24.70 o 
  11   6   3       19.74       15.51      2.68 o 
  12   6   3       57.21       58.40      4.09 o 
  13   6   3        2.95        3.92      1.54 o 
  14   6   3        8.52        5.24      2.03 o 
  15   6   3       17.17       12.53      2.44 o 
  16   6   3       35.24       37.78      6.23 o 
   1   7   3      193.32      176.08     16.30 o 
   2   7   3      249.95      222.70     19.22 o 
   3   7   3       18.81       21.32      6.69 o 
   4   7   3      124.30      151.61     14.79 o 
   5   7   3       91.01       14.05     10.47 o 
   6   7   3       21.78       14.80      5.99 o 
   7   7   3      128.30       71.10     11.17 o 
   8   7   3       25.96       23.26      7.06 o 
   9   7   3        9.03        8.18      4.64 o 
  10   7   3      116.40      148.18     14.01 o 
  11   7   3        1.48        3.75      2.76 o 
  12   7   3       63.86       73.97     21.44 o 
   1   8   3       38.29       22.89     20.43 o 
   2   8   3       13.11        6.04      3.76 o 
   3   8   3       20.04       10.27      4.89 o 
   4   8   3       31.60        9.64      7.36 o 
   5   8   3       17.58       17.28      6.11 o 
   0   0   4     4833.60     4593.74    104.40 o 
   2   0   4     2172.81     2132.43     48.04 o 
   4   0   4      535.44      498.55     13.08 o 
   6   0   4     1009.95      997.97     34.27 o 
   8   0   4     4416.05     4591.02     93.19 o 
  10   0   4      202.80      206.62      6.66 o 
  12   0   4      583.41      578.57     15.14 o 
  14   0   4      512.08      488.95     13.48 o 
  16   0   4       91.75       81.89      4.21 o 
  18   0   4      210.42      203.17     15.45 o 
  20   0   4       90.49       80.47      7.32 o 
  22   0   4       16.30       14.48      2.84 o 
   0   1   4      556.18      567.09     16.23 o 
   1   1   4       44.69       50.32      1.25 o 
   2   1   4      620.90      645.67      9.19 o 
   3   1   4       39.55       40.43      1.38 o 
   4   1   4      290.44      306.92      5.69 o 
   5   1   4      196.04      202.43      5.03 o 
   6   1   4      988.73      986.34     16.60 o 
   7   1   4       39.45       42.09      2.19 o 
   8   1   4      258.35      259.67      5.11 o 
   9   1   4       62.71       52.72      1.86 o 
  10   1   4       55.90       58.40      2.01 o 
  11   1   4        2.52        2.69      0.82 o 
  12   1   4      709.51      673.91     12.59 o 
  13   1   4       34.74       39.14      1.93 o 
  14   1   4      118.89      123.23      3.61 o 
  15   1   4       75.90       75.88      2.83 o 
  16   1   4      540.57      507.52     10.29 o 
  17   1   4      196.19      190.37      5.10 o 
  18   1   4      314.77      304.15      7.17 o 
  19   1   4       99.89       95.26      3.50 o 
  20   1   4       90.50       86.65      3.40 o 
  21   1   4        3.12        2.22      1.21 o 
  22   1   4       35.52       39.76      2.62 o 
  23   1   4        6.73        7.78      2.57 o 
   0   2   4       58.89       40.55      5.29 o 
   1   2   4      280.00      229.44     44.35 o 
   2   2   4      708.60      758.95     12.60 o 
   3   2   4      797.33      722.89     18.71 o 
   4   2   4      128.42      147.89      3.16 o 
   5   2   4      146.00      147.89      3.61 o 
   6   2   4      204.78      176.76      5.65 o 
   7   2   4      108.34      123.94      4.23 o 
   8   2   4      177.62      189.99      4.14 o 
   9   2   4      248.94      232.94      5.83 o 
  10   2   4       37.96       39.42      1.68 o 
  11   2   4       40.52       35.17      1.62 o 
  12   2   4       97.74       94.22      2.80 o 
  13   2   4      133.70      135.53      3.84 o 
  14   2   4      600.84      572.25     11.17 o 
  15   2   4       44.64       46.31      2.29 o 
  16   2   4      603.69      615.10     11.96 o 
  17   2   4       35.81       37.79      2.85 o 
  18   2   4      207.04      194.77      7.64 o 
  19   2   4      129.18      132.73      7.72 o 
  20   2   4       17.15       18.02      2.68 o 
  21   2   4        0.64        1.19      1.52 o 
  22   2   4        4.03        6.89      2.23 o 
   0   3   4      320.52      352.25      8.56 o 
   1   3   4      424.90      408.71      6.87 o 
   2   3   4      133.70      137.31     12.40 o 
   3   3   4      434.35      427.72     12.27 o 
   4   3   4       18.36       15.76      1.42 o 
   5   3   4     1202.07     1112.97     62.54 o 
   6   3   4      144.41      125.66      4.21 o 
   7   3   4       62.02       68.52      2.11 o 
   8   3   4      156.30      161.01      5.39 o 
   9   3   4      423.15      402.36     12.93 o 
  10   3   4      281.99      283.55      9.23 o 
  11   3   4      102.31      110.21      4.96 o 
  12   3   4      460.98      474.67     13.74 o 
  13   3   4       85.09       82.60      5.55 o 
  14   3   4       12.16       11.26      1.88 o 
  15   3   4      119.34      121.80      6.09 o 
  16   3   4      203.68      200.42      7.76 o 
  17   3   4      103.47      104.18      5.29 o 
  18   3   4       71.76       68.53      7.10 o 
  19   3   4       36.22       39.75      3.59 o 
  20   3   4       16.20       15.90      2.65 o 
  21   3   4        1.01        0.57      1.67 o 
   0   4   4      201.24      219.40     15.53 o 
   1   4   4        1.94        1.66      0.74 o 
   2   4   4       15.97        9.53      2.35 o 
   3   4   4      636.99      635.26     20.24 o 
   4   4   4      175.83      204.56      7.15 o 
   5   4   4      215.73      240.60      9.85 o 
   6   4   4        2.96        3.32      1.13 o 
   7   4   4       96.18       91.07      3.98 o 
   8   4   4      219.96      251.42      8.25 o 
   9   4   4      366.26      388.07      9.01 o 
  10   4   4      231.83      236.93      6.32 o 
  11   4   4       78.05       78.40      3.28 o 
  12   4   4      604.59      625.66     13.58 o 
  13   4   4       17.35       19.19      3.33 o 
  14   4   4       84.47       88.90      4.78 o 
  15   4   4       70.44       69.90      4.32 o 
  16   4   4       33.59       33.30      2.86 o 
  17   4   4      157.40      172.04      8.29 o 
  18   4   4        9.15        6.81      2.18 o 
  19   4   4       63.30       69.62      5.60 o 
  20   4   4        9.60       12.26      2.65 o 
   0   5   4      466.43      230.80     21.48 o 
   1   5   4       74.20       73.24      9.03 o 
   2   5   4       89.17       97.80      5.82 o 
   3   5   4      330.83      329.72     59.21 o 
   4   5   4       88.14       81.18      6.63 o 
   5   5   4      321.98      354.48     16.60 o 
   6   5   4      481.71      487.38     11.93 o 
   7   5   4        3.98        5.40      1.81 o 
   8   5   4      881.70      764.11    156.17 o 
   9   5   4       71.81       81.56      3.78 o 
  10   5   4      266.93      276.93      7.81 o 
  11   5   4       42.38       43.83      2.87 o 
  12   5   4      116.56      113.47      5.84 o 
  13   5   4       11.65       15.53      1.99 o 
  14   5   4       45.62       36.89      8.68 o 
  15   5   4       82.09       86.27     12.90 o 
  16   5   4        7.15        7.40      2.10 o 
  17   5   4        0.42        0.58      1.91 o 
  18   5   4       47.63       77.83      5.88 o 
   0   6   4      170.39       78.26     13.54 o 
   2   6   4      242.74      201.30     12.96 o 
   3   6   4       31.16       29.66      4.47 o 
   4   6   4       73.82       64.76      7.04 o 
   5   6   4       53.21       49.54      6.33 o 
   6   6   4       17.91       18.18      4.91 o 
   7   6   4       50.20       59.19      9.92 o 
   8   6   4       91.21      116.47      4.71 o 
   9   6   4       11.67       12.78      2.15 o 
  10   6   4       58.52       68.71      3.66 o 
  11   6   4        3.08        2.89      1.49 o 
  12   6   4      111.68      118.20     12.65 o 
  13   6   4       13.77       11.70      2.86 o 
  14   6   4       47.56       57.27      6.46 o 
  15   6   4        5.45        3.79      2.40 o 
   0   7   4       25.73       15.64     11.13 o 
   1   7   4       15.40       10.74      4.14 o 
   2   7   4        1.41        3.07      3.15 o 
   3   7   4       29.84       15.81      8.77 o 
   4   7   4       33.33       28.51      6.35 o 
   5   7   4       24.71       16.13      5.75 o 
   6   7   4       31.85       38.01      5.47 o 
   7   7   4        0.87        1.18      2.68 o 
   8   7   4       37.89       24.94      4.97 o 
   9   7   4        9.66        7.79      3.42 o 
  10   7   4        6.92        7.58      3.30 o 
  11   7   4        6.40        7.24      3.29 o 
   0   8   4       26.99       23.24     16.54 o 
   1   8   4       10.94        7.56      3.61 o 
   2   8   4        3.22        2.96      3.22 o 
   3   8   4       64.95       26.84      7.08 o 
   2   0   5     1072.38     1058.96     22.28 o 
   4   0   5       31.76       48.12      2.22 o 
   6   0   5       30.83       26.40      2.08 o 
   8   0   5      393.83      376.96     10.83 o 
  10   0   5      162.01      145.76      5.60 o 
  12   0   5      715.10      679.79     18.08 o 
  14   0   5        7.60        8.51      1.62 o 
  16   0   5       97.45       96.73      4.81 o 
  18   0   5       44.30       43.53      3.47 o 
  20   0   5      230.49      218.99      9.59 o 
  22   0   5       15.99       12.91      4.09 o 
   1   1   5     2058.11     2124.67     26.67 o 
   2   1   5     1004.92      999.75     24.27 o 
   3   1   5     1269.45     1349.60     36.58 o 
   4   1   5     1496.33     1441.27     22.73 o 
   5   1   5       17.97       19.03      1.16 o 
   6   1   5       93.15      123.89      3.06 o 
   7   1   5       32.04       32.81      1.52 o 
   8   1   5      293.95      297.36      5.85 o 
   9   1   5       68.62       66.29      2.21 o 
  10   1   5      339.29      309.90      6.55 o 
  11   1   5       58.87       53.71      2.24 o 
  12   1   5       36.94       40.01      1.98 o 
  13   1   5      142.08      140.10      4.03 o 
  14   1   5       28.82       29.20      1.89 o 
  15   1   5        9.55       11.17      1.37 o 
  16   1   5       28.86       28.47      1.99 o 
  17   1   5       28.94       28.47      2.05 o 
  18   1   5      154.54      160.20      4.74 o 
  19   1   5       36.16       37.22      2.33 o 
  20   1   5       16.10       12.50      1.61 o 
  21   1   5        2.43        1.86      1.27 o 
  22   1   5       75.35       89.42      6.23 o 
   1   2   5       23.17       23.18      1.28 o 
   2   2   5      318.30      334.06      9.17 o 
   3   2   5       60.24       56.53      5.08 o 
   4   2   5       69.63       71.55      2.84 o 
   5   2   5      473.74      455.01     12.71 o 
   6   2   5      154.27      142.73     16.99 o 
   7   2   5      582.75      529.47     17.78 o 
   8   2   5       87.88       87.41      2.60 o 
   9   2   5      377.27      369.19      7.15 o 
  10   2   5      104.57      105.37      3.01 o 
  11   2   5       31.21       37.22      1.86 o 
  12   2   5      147.46      144.77      4.04 o 
  13   2   5      561.17      569.45     11.44 o 
  14   2   5       20.85       21.83      1.70 o 
  15   2   5      105.96      103.42      3.54 o 
  16   2   5       16.44       13.83      1.50 o 
  17   2   5        8.65        9.38      1.85 o 
  18   2   5        8.59        7.73      1.85 o 
  19   2   5        6.93        9.55      2.01 o 
  20   2   5       13.87       11.98      2.25 o 
  21   2   5       39.75       46.42      4.00 o 
   1   3   5       53.27       49.00      1.69 o 
   2   3   5      483.93      418.54     65.53 o 
   3   3   5      215.04      219.51      7.58 o 
   4   3   5       26.61       27.31      1.66 o 
   5   3   5      535.13      559.54     38.59 o 
   6   3   5       82.78       87.24      2.53 o 
   7   3   5      912.45      952.97     16.73 o 
   8   3   5      115.90      103.14     16.16 o 
   9   3   5      436.79      426.22      8.15 o 
  10   3   5      188.72      187.48      4.41 o 
  11   3   5      106.99      112.95      6.50 o 
  12   3   5       51.17       58.94      4.16 o 
  13   3   5      458.05      470.39     14.11 o 
  14   3   5      148.24      163.85      6.83 o 
  15   3   5      167.21      162.73      6.92 o 
  16   3   5       36.22       35.43      2.95 o 
  17   3   5       15.27       17.96      2.33 o 
  18   3   5        6.43        6.62      1.87 o 
  19   3   5        6.50        8.17      1.88 o 
  20   3   5        8.00        8.80      2.32 o 
   1   4   5      526.85      512.80      9.66 o 
   2   4   5      293.43      279.21      7.40 o 
   3   4   5      507.35      506.55     11.82 o 
   4   4   5      113.70      127.68      4.37 o 
   5   4   5       84.72       88.52      5.50 o 
   6   4   5      175.49      189.02      5.77 o 
   7   4   5      231.69      213.75     42.01 o 
   8   4   5       25.54       23.25      2.86 o 
   9   4   5       80.02       64.04     17.55 o 
  10   4   5       44.07       40.82      3.33 o 
  11   4   5       37.28       32.36      7.38 o 
  12   4   5      177.62      166.20     43.91 o 
  13   4   5       54.49       57.38      3.25 o 
  14   4   5        5.50        8.59      1.84 o 
  15   4   5       50.43       55.71      3.92 o 
  16   4   5       32.71       35.75      3.10 o 
  17   4   5       66.38       69.90      4.65 o 
  18   4   5        6.34        7.03      1.98 o 
  19   4   5       27.01       34.47      3.74 o 
   1   5   5      161.48       99.11     13.74 o 
   2   5   5       31.89       34.88      3.69 o 
   3   5   5       50.99       41.50     11.21 o 
   4   5   5      185.23      206.83      6.29 o 
   5   5   5       25.25       27.83      2.79 o 
   6   5   5       29.90       24.94      3.29 o 
   7   5   5       76.75       70.94     11.64 o 
   8   5   5       37.59       37.79      3.67 o 
   9   5   5      157.78      179.58      9.16 o 
  10   5   5       25.49       26.50      2.53 o 
  11   5   5       71.01       70.92      5.06 o 
  12   5   5       87.80      102.15      4.94 o 
  13   5   5        9.95       10.90      2.19 o 
  14   5   5       15.01       15.33      2.30 o 
  15   5   5       17.89       19.76      4.30 o 
  16   5   5       58.07       69.78      4.71 o 
  17   5   5        5.47        4.96      2.98 o 
   1   6   5      370.70      274.70    168.55 o 
   2   6   5      349.66      342.58     35.00 o 
   3   6   5      135.63       81.03     34.67 o 
   4   6   5      290.38      330.11     17.76 o 
   5   6   5        4.58        2.74      2.62 o 
   6   6   5       22.51       16.88      4.60 o 
   7   6   5        0.49        0.07      2.14 o 
   8   6   5       30.17       35.82      4.25 o 
   9   6   5        6.14       10.48      1.96 o 
  10   6   5       93.14      102.52      5.68 o 
  11   6   5        7.40        6.26      1.72 o 
  12   6   5       59.29       57.48      3.59 o 
  13   6   5       43.99       42.89      9.28 o 
  14   6   5        4.25        5.40      1.95 o 
   1   7   5       34.61       19.10      5.63 o 
   2   7   5       50.92       51.30     14.83 o 
   3   7   5       57.89       39.65      9.11 o 
   4   7   5       86.15       92.08      9.31 o 
   5   7   5       78.82       75.80     10.43 o 
   6   7   5       71.78       51.09     18.41 o 
   7   7   5       28.09       28.66      4.97 o 
   8   7   5        9.12       11.87      3.91 o 
   9   7   5       33.04       34.62      5.34 o 
   0   0   6     5147.62     5078.02    116.05 o 
   2   0   6      759.62      759.34     17.11 o 
   4   0   6      104.54      111.27      3.87 o 
   6   0   6      594.19      572.10     15.42 o 
   8   0   6      937.57      923.90     23.52 o 
  10   0   6      278.30      294.23     12.53 o 
  12   0   6      232.87      241.96     13.00 o 
  14   0   6      140.00      145.35      5.99 o 
  16   0   6       88.22       93.58      6.79 o 
  18   0   6      335.05      342.30     11.47 o 
  20   0   6       37.89       41.81      3.56 o 
   0   1   6     1865.45     1875.45     38.82 o 
   1   1   6       13.07       14.47      1.06 o 
   2   1   6      708.82      690.86     10.88 o 
   3   1   6       33.99       35.87      1.46 o 
   4   1   6        6.03        4.34      0.70 o 
   5   1   6       11.18       10.23      1.01 o 
   6   1   6      349.51      336.74      6.62 o 
   7   1   6       21.78       22.76      1.44 o 
   8   1   6      304.02      292.15      6.33 o 
   9   1   6       40.88       40.45      2.02 o 
  10   1   6       67.72       69.42      2.62 o 
  11   1   6       14.71       13.62      1.38 o 
  12   1   6        5.49        4.59      1.03 o 
  13   1   6       44.88       42.98      2.23 o 
  14   1   6      298.60      291.33      6.84 o 
  15   1   6        0.40        0.44      1.08 o 
  16   1   6      205.33      192.01      5.35 o 
  17   1   6       59.71       60.66      3.27 o 
  18   1   6       22.77       19.06      1.83 o 
  19   1   6       67.90       67.44      3.09 o 
  20   1   6      129.30      132.39      5.87 o 
  21   1   6        3.45        4.55      1.37 o 
   0   2   6      312.20      310.72      9.07 o 
   1   2   6      328.07      319.89      7.70 o 
   2   2   6       48.99       50.54      1.83 o 
   3   2   6       75.48       73.84      3.12 o 
   4   2   6       52.53       49.79      7.07 o 
   5   2   6      167.86      155.53      3.72 o 
   6   2   6       93.82       88.88      2.66 o 
   7   2   6        9.92        6.32      0.91 o 
   8   2   6      162.07      165.51      4.03 o 
   9   2   6      174.92      174.96      4.22 o 
  10   2   6       53.25       49.22      2.21 o 
  11   2   6       85.35       85.47      3.04 o 
  12   2   6      372.14      363.43      7.90 o 
  13   2   6       59.44       53.40      2.50 o 
  14   2   6      213.30      216.72      5.63 o 
  15   2   6       17.80       15.71      1.60 o 
  16   2   6       88.12       91.16      3.40 o 
  17   2   6       58.15       56.04      4.07 o 
  18   2   6       38.24       43.41      5.02 o 
  19   2   6       24.56       24.30      2.72 o 
  20   2   6        4.67        4.76      1.84 o 
   0   3   6      135.89      140.99      5.01 o 
   1   3   6       39.03       41.54      1.64 o 
   2   3   6       30.63       30.32      1.46 o 
   3   3   6      392.81      397.60     10.08 o 
   4   3   6      151.35      158.19      5.30 o 
   5   3   6      138.92      136.20      4.69 o 
   6   3   6      372.83      396.52      8.75 o 
   7   3   6       23.33       23.43      1.80 o 
   8   3   6       22.93       21.09      1.47 o 
   9   3   6      134.71      150.70      3.91 o 
  10   3   6      175.56      179.30      4.42 o 
  11   3   6      127.41      131.56      5.55 o 
  12   3   6      297.99      308.85     10.30 o 
  13   3   6      117.87      118.17      5.79 o 
  14   3   6        8.45        7.64      1.78 o 
  15   3   6        3.69        3.84      1.50 o 
  16   3   6        9.38        8.31      1.95 o 
  17   3   6       66.36       78.66      4.84 o 
  18   3   6        4.65        5.11      1.70 o 
  19   3   6       39.23       37.15      3.40 o 
   0   4   6      632.15      617.76     16.31 o 
   1   4   6       67.72       64.14      6.09 o 
   2   4   6        2.11        3.06      1.41 o 
   3   4   6      152.29      149.65      5.44 o 
   4   4   6       57.22       60.51      3.72 o 
   5   4   6      148.37      154.89      4.81 o 
   6   4   6       50.04       49.12      7.05 o 
   7   4   6       82.15       83.36      3.77 o 
   8   4   6      165.69      179.63      5.86 o 
   9   4   6      185.92      198.68      6.28 o 
  10   4   6       96.57       98.60      4.21 o 
  11   4   6       40.34       36.59      2.69 o 
  12   4   6       59.76       63.29      4.12 o 
  13   4   6       81.15       78.07      9.36 o 
  14   4   6       51.59       54.02      4.01 o 
  15   4   6       19.56       28.07      2.87 o 
  16   4   6       42.43       50.93      3.61 o 
  17   4   6      106.90      126.34      6.67 o 
   0   5   6      126.83       83.82     10.39 o 
   1   5   6       54.70       13.19      4.27 o 
   2   5   6      100.09      100.43      7.35 o 
   3   5   6      180.45      185.34     23.69 o 
   4   5   6        1.54        1.30      1.30 o 
   5   5   6       55.08       57.70      3.19 o 
   6   5   6      357.61      393.81     13.48 o 
   7   5   6        0.61        0.48      1.24 o 
   8   5   6      414.57      449.12     14.97 o 
   9   5   6        6.09        6.05      1.73 o 
  10   5   6        7.15        5.28      1.61 o 
  11   5   6       59.69       62.79      4.13 o 
  12   5   6       42.47       38.79      2.98 o 
  13   5   6       14.52       15.05      2.40 o 
  14   5   6       10.17       10.31      2.15 o 
  15   5   6       35.16       39.24      3.32 o 
   1   6   6       46.02       18.98      6.32 o 
   2   6   6       61.70       64.78      9.96 o 
   3   6   6       56.30       53.78     15.84 o 
   4   6   6        5.92        6.36      3.48 o 
   5   6   6       19.96       18.48      4.75 o 
   6   6   6       27.09       32.32      4.99 o 
   7   6   6       54.47       61.34      8.06 o 
   8   6   6       22.44       32.17      3.47 o 
   9   6   6       14.25       16.13      2.67 o 
  10   6   6       10.22        6.89      1.89 o 
  11   6   6        4.81        4.26      1.84 o 
  12   6   6        7.09        9.12      2.19 o 
   0   7   6       25.37       11.22     10.16 o 
   1   7   6       27.07       19.68      6.25 o 
   2   7   6        4.84        0.91      2.77 o 
   3   7   6       38.51       45.40      6.18 o 
   4   7   6        1.90        1.43      2.67 o 
   5   7   6        6.35        7.93      3.45 o 
   6   7   6       62.83       99.19     15.95 o 
   2   0   7        0.09       -1.09      0.72 o 
   4   0   7      406.99      376.90      9.74 o 
   6   0   7      173.11      162.56      6.06 o 
   8   0   7       31.57       31.70      2.61 o 
  10   0   7      402.34      398.52     11.89 o 
  12   0   7      262.82      245.80      8.69 o 
  14   0   7       29.10       36.32      3.60 o 
  16   0   7      104.19      101.25      5.38 o 
  18   0   7      105.06      103.26      5.59 o 
   1   1   7      392.53      405.48      7.14 o 
   2   1   7        2.88        2.61      0.73 o 
   3   1   7      385.72      390.76      7.03 o 
   4   1   7       96.27       91.26      2.73 o 
   5   1   7      121.16      113.18      3.33 o 
   6   1   7       25.85       24.24      1.52 o 
   7   1   7       48.47       42.49      2.05 o 
   8   1   7      142.84      147.86      4.09 o 
   9   1   7      131.24      132.04      3.90 o 
  10   1   7       45.75       45.85      2.24 o 
  11   1   7      115.72      111.66      3.65 o 
  12   1   7       41.13       35.06      2.15 o 
  13   1   7       46.45       51.31      2.51 o 
  14   1   7       72.34       65.64      2.93 o 
  15   1   7       28.17       27.79      2.02 o 
  16   1   7       43.47       44.31      2.47 o 
  17   1   7       34.67       34.45      2.36 o 
  18   1   7       24.64       30.17      2.28 o 
  19   1   7       35.61       38.65      2.58 o 
   1   2   7      254.69      240.51      4.87 o 
   2   2   7        4.80        6.48      1.21 o 
   3   2   7       39.04       38.58      2.50 o 
   4   2   7      364.54      346.30      6.79 o 
   5   2   7      402.94      388.73      7.53 o 
   6   2   7      133.90      134.07      3.62 o 
   7   2   7      324.77      302.42      6.35 o 
   8   2   7       24.70       24.67      1.70 o 
   9   2   7      276.99      273.97      6.37 o 
  10   2   7      243.79      233.43      5.81 o 
  11   2   7       26.45       25.76      1.85 o 
  12   2   7       97.67       99.89      4.37 o 
  13   2   7      230.68      231.82      5.97 o 
  14   2   7        6.82        8.05      1.34 o 
  15   2   7       91.43       95.45      3.57 o 
  16   2   7       23.21       22.66      1.96 o 
  17   2   7       24.78       26.68      2.79 o 
  18   2   7       17.49       17.54      2.52 o 
  19   2   7        2.93        5.24      1.83 o 
   1   3   7       22.73       18.78      1.34 o 
   2   3   7       82.22       87.75      4.63 o 
   3   3   7      111.73      108.71      8.67 o 
   4   3   7      102.80       98.48      3.87 o 
   5   3   7      312.81      332.20      8.57 o 
   6   3   7       35.94       37.13      2.53 o 
   7   3   7      228.23      225.46      7.46 o 
   8   3   7      135.88      133.46      3.83 o 
   9   3   7       43.32       46.98      2.52 o 
  10   3   7       47.11       46.88      2.32 o 
  11   3   7       79.43       81.63      4.25 o 
  12   3   7        6.57        8.75      1.95 o 
  13   3   7       53.23       53.74      3.88 o 
  14   3   7        7.63        6.89      2.85 o 
  15   3   7       72.73       70.32      4.65 o 
  16   3   7       32.06       36.17      3.16 o 
  17   3   7       13.90       15.71      2.45 o 
   1   4   7      433.61      423.43      9.00 o 
   2   4   7       13.16       15.58      1.33 o 
   3   4   7       79.73       85.05      4.05 o 
   4   4   7       23.57       26.67      2.41 o 
   5   4   7        5.02        5.01      1.35 o 
   6   4   7        7.31       10.28      1.73 o 
   7   4   7      116.75      117.39      5.67 o 
   8   4   7        1.91        1.94      1.28 o 
   9   4   7       26.03       24.17      2.38 o 
  10   4   7       27.23       27.27      2.70 o 
  11   4   7        0.89        0.96      1.29 o 
  12   4   7       28.02       28.12      3.12 o 
  13   4   7       28.34       30.49      2.99 o 
  14   4   7       10.54        9.65      2.10 o 
  15   4   7       11.41       13.20      2.30 o 
  16   4   7        6.70        7.78      2.10 o 
   1   5   7       40.99       16.74      8.42 o 
   2   5   7       26.99       28.23      6.21 o 
   3   5   7       33.51       38.30      7.72 o 
   4   5   7      195.95      174.90     53.27 o 
   5   5   7        5.28        6.06      1.57 o 
   6   5   7       50.64       56.56      3.26 o 
   7   5   7       18.75       17.34      2.15 o 
   8   5   7       24.88       28.85      2.63 o 
   9   5   7       39.90       42.35      3.49 o 
  10   5   7      161.21      169.05      8.05 o 
  11   5   7        9.42       12.48      2.26 o 
  12   5   7       40.40       45.20      3.59 o 
  13   5   7        6.90        6.43      1.94 o 
   2   6   7      101.08       48.91      8.83 o 
   3   6   7       22.41       21.29      4.66 o 
   4   6   7       61.99       52.53      9.27 o 
   5   6   7       16.35       17.62      4.24 o 
   6   6   7        7.06        8.75      3.98 o 
   7   6   7       28.84       34.89      5.95 o 
   8   6   7       34.33       32.57      5.83 o 
   9   6   7        5.92        6.77      1.99 o 
   0   0   8     1074.53     1053.90     51.52 o 
   2   0   8      302.07      289.43      8.97 o 
   4   0   8      377.24      383.53     11.36 o 
   6   0   8       56.79       60.34      3.64 o 
   8   0   8       88.50       84.31      4.69 o 
  10   0   8        3.02        3.52      1.69 o 
  12   0   8       41.24       42.20      3.72 o 
  14   0   8        1.42       -1.37      1.30 o 
  16   0   8       38.52       41.88      4.30 o 
  18   0   8       55.20       57.43      4.35 o 
   0   1   8     1541.82     1459.94     31.52 o 
   1   1   8       26.10       30.62      2.06 o 
   2   1   8      243.81      237.64      5.97 o 
   3   1   8        9.93       11.53      1.26 o 
   4   1   8      488.08      474.14      9.47 o 
   5   1   8       22.83       22.74      1.67 o 
   6   1   8      293.95      283.05      6.48 o 
   7   1   8       21.03       18.26      1.58 o 
   8   1   8      111.56       98.64      3.38 o 
   9   1   8       35.12       36.13      2.08 o 
  10   1   8       12.73       11.26      1.43 o 
  11   1   8        2.19        2.57      1.11 o 
  12   1   8       77.59       74.25      3.11 o 
  13   1   8        9.66        9.56      1.46 o 
  14   1   8       65.82       61.46      2.93 o 
  15   1   8        1.30        1.76      1.14 o 
  16   1   8       42.62       43.67      2.58 o 
  17   1   8       24.09       26.36      2.24 o 
   0   2   8      163.22      151.45      5.21 o 
   1   2   8       76.90       76.84      2.48 o 
   2   2   8       84.10       91.21      5.12 o 
   3   2   8       63.93       64.92      3.08 o 
   4   2   8       18.15       19.53      1.95 o 
   5   2   8        9.18        8.61      1.14 o 
   6   2   8       17.44       18.71      1.55 o 
   7   2   8      113.13      100.84      3.38 o 
   8   2   8       34.56       31.07      2.25 o 
   9   2   8        7.29        5.62      1.16 o 
  10   2   8       62.69       65.31      2.80 o 
  11   2   8      186.04      180.74      6.04 o 
  12   2   8       45.03       48.30      2.52 o 
  13   2   8       31.24       28.45      2.08 o 
  14   2   8        5.77        9.02      1.46 o 
  15   2   8        3.60        5.11      1.29 o 
  16   2   8       25.76       28.56      2.97 o 
  17   2   8        6.38        8.32      2.09 o 
   0   3   8      398.06      369.97     23.24 o 
   1   3   8        5.77        6.95      1.09 o 
   2   3   8       59.16       59.50      3.27 o 
   3   3   8       70.75       74.15      3.69 o 
   4   3   8       63.70       56.58      3.04 o 
   5   3   8       99.45      103.07      5.63 o 
   6   3   8       22.48       25.19      2.26 o 
   7   3   8       23.46       23.02      2.52 o 
   8   3   8       26.68       24.42      1.81 o 
   9   3   8      123.45      136.74      4.13 o 
  10   3   8       63.42       63.84      2.81 o 
  11   3   8       76.51       88.96      5.03 o 
  12   3   8        2.44        2.09      1.46 o 
  13   3   8       29.91       27.22      2.85 o 
  14   3   8       22.25       20.65      2.63 o 
  15   3   8        1.45        1.93      1.66 o 
   0   4   8      293.60      306.60      9.68 o 
   1   4   8       20.67       18.49      1.50 o 
   2   4   8       26.06       27.83      2.29 o 
   3   4   8       25.24       30.15      2.51 o 
   4   4   8      102.33      103.68      6.16 o 
   5   4   8        5.36        6.94      1.55 o 
   6   4   8      117.93      128.57      6.20 o 
   7   4   8       15.53       11.61      1.92 o 
   8   4   8       53.98       51.79      3.24 o 
   9   4   8        2.29        4.78      1.64 o 
  10   4   8       33.77       31.93      4.36 o 
  11   4   8       73.82       74.14      4.88 o 
  12   4   8       11.85       13.14      2.32 o 
  13   4   8       19.37       19.15      2.64 o 
   1   5   8       24.85       23.36      5.05 o 
   2   5   8       58.50       53.82      6.91 o 
   3   5   8       89.10      100.24      5.60 o 
   4   5   8        5.40        5.58      1.60 o 
   5   5   8       35.62       38.22      4.52 o 
   6   5   8        2.94        3.51      1.49 o 
   7   5   8        4.40        3.24      1.52 o 
   8   5   8        8.08        9.43      1.87 o 
   9   5   8        9.62        9.87      1.95 o 
  10   5   8        8.70       10.37      2.26 o 
   0   6   8       65.96       25.68      7.43 o 
   1   6   8       18.33        3.57      4.89 o 
   2   6   8       26.07       14.66      6.53 o 
   3   6   8        0.70        0.83      2.69 o 
   4   6   8        8.42        7.63      4.06 o 
   5   6   8        8.69        6.88      3.97 o 
   2   0   9       23.35       25.58      2.49 o 
   4   0   9       72.42       65.68      3.87 o 
   6   0   9      189.20      187.89      7.14 o 
   8   0   9       10.11       11.38      2.06 o 
  10   0   9       52.42       55.25      3.81 o 
  12   0   9       79.79       84.85      5.18 o 
  14   0   9        5.20        3.49      1.88 o 
   1   1   9       61.12       63.02      2.80 o 
   2   1   9       20.17       17.64      1.84 o 
   3   1   9       31.34       31.29      2.32 o 
   4   1   9      155.17      146.94      4.25 o 
   5   1   9       54.81       50.36      2.45 o 
   6   1   9       50.01       54.76      2.53 o 
   7   1   9       99.81       98.14      3.46 o 
   8   1   9       28.71       28.72      2.00 o 
   9   1   9       44.95       48.82      2.54 o 
  10   1   9       16.80       18.73      1.81 o 
  11   1   9       15.70       14.89      1.69 o 
  12   1   9       22.45       22.25      2.00 o 
  13   1   9       44.48       41.40      2.51 o 
  14   1   9       12.40       11.75      1.68 o 
  15   1   9       30.65       35.26      2.43 o 
   1   2   9      160.06      147.86      4.96 o 
   2   2   9        0.71        1.47      1.10 o 
   3   2   9        1.43        0.70      1.10 o 
   4   2   9       69.24       62.58      3.21 o 
   5   2   9      168.07      177.50      6.37 o 
   6   2   9       83.89       86.40      3.18 o 
   7   2   9       46.24       42.22      2.29 o 
   8   2   9       18.11       20.38      1.77 o 
   9   2   9       56.37       53.07      2.62 o 
  10   2   9       88.81       87.23      3.42 o 
  11   2   9       40.71       42.11      3.07 o 
  12   2   9       46.57       47.12      2.95 o 
  13   2   9       99.78      107.79      3.97 o 
  14   2   9        4.52        3.51      1.33 o 
   1   3   9       44.17       43.82      3.18 o 
   2   3   9        7.67        7.87      1.99 o 
   3   3   9       12.41        9.97      1.74 o 
   4   3   9       22.46       25.11      2.77 o 
   5   3   9       62.37       62.06      3.36 o 
   6   3   9       44.36       39.02      2.99 o 
   7   3   9       89.30       90.70      4.55 o 
   8   3   9        1.26        1.65      1.49 o 
   9   3   9       36.80       31.87      3.01 o 
  10   3   9       20.67       21.67      1.86 o 
  11   3   9       34.28       37.96      3.29 o 
  12   3   9        1.44        1.40      1.43 o 
  13   3   9       30.30       35.42      3.44 o 
   1   4   9       66.96       70.78      6.34 o 
   2   4   9        9.60       11.33      1.97 o 
   3   4   9       12.91       11.63      1.83 o 
   4   4   9        9.86        7.56      1.69 o 
   5   4   9       53.68       53.09      3.22 o 
   6   4   9       11.99       15.64      2.16 o 
   7   4   9       89.49       97.76      5.92 o 
   8   4   9        4.16        5.85      2.08 o 
   9   4   9       54.70       58.25      3.88 o 
  10   4   9       30.73       32.39      3.21 o 
   1   5   9       11.61        9.77      3.81 o 
   2   5   9        3.21        5.58      1.80 o 
   3   5   9        9.75        8.26      2.00 o 
   4   5   9       35.76       39.52      3.26 o 
   5   5   9        5.18        6.43      1.71 o 
   6   5   9       34.33       30.09      2.92 o 
   2   0  10      113.09      110.71     11.17 o 
   4   0  10      209.99      203.05      7.66 o 
   6   0  10        2.94        3.64      1.63 o 
   8   0  10       15.92       14.25      2.40 o 
  10   0  10       11.94        8.91      3.60 o 
  12   0  10       60.74       66.74      4.55 o 
   0   1  10      113.01      113.39     11.40 o 
   1   1  10        1.41        1.86      1.84 o 
   2   1  10       23.06       22.33      2.29 o 
   3   1  10        8.89        8.01      1.74 o 
   4   1  10       96.09       87.75      4.28 o 
   5   1  10        5.20        5.26      1.25 o 
   6   1  10       78.69       77.14      3.16 o 
   7   1  10        0.93        0.54      0.98 o 
   8   1  10       47.78       46.37      2.57 o 
   9   1  10        7.69        8.07      1.43 o 
  10   1  10        3.44        1.01      1.11 o 
  11   1  10        5.43        2.60      1.25 o 
  12   1  10        3.65        2.66      1.22 o 
   0   2  10       43.43       48.41      7.63 o 
   1   2  10        6.33        6.35      1.62 o 
   2   2  10       40.97       38.43      2.64 o 
   3   2  10       25.36       29.14      2.87 o 
   4   2  10       52.02       54.33      3.50 o 
   5   2  10       16.19       19.97      2.43 o 
   6   2  10       41.19       39.76      3.22 o 
   7   2  10       40.27       33.09      3.01 o 
   8   2  10       14.98       12.08      1.57 o 
   9   2  10       21.50       25.70      2.05 o 
  10   2  10        4.65        4.12      1.30 o 
  11   2  10       27.07       25.06      2.14 o 
   0   3  10       74.51       70.43      9.81 o 
   1   3  10       14.58       14.08      2.10 o 
   2   3  10       55.95       50.16      3.36 o 
   3   3  10        5.71        7.40      1.77 o 
   4   3  10       18.24       21.27      3.12 o 
   5   3  10       10.97       13.97      2.26 o 
   6   3  10       42.19       41.90      3.35 o 
   7   3  10        1.21        1.35      1.53 o 
   8   3  10       19.83       18.47      2.61 o 
   9   3  10        3.43        5.20      1.83 o 
   0   4  10       26.00       25.25      7.00 o 
   1   4  10        5.88        6.24      1.69 o 
   2   4  10        1.42        0.82      2.06 o 
   3   4  10       24.44       26.16      2.82 o 
   4   4  10       35.54       28.80      4.90 o 
   5   4  10       30.17       33.47      3.13 o 
   2   0  11       17.89       21.17      5.91 o 
   4   0  11        3.00        5.14      3.97 o 
   6   0  11       40.02       41.04      6.83 o 
   8   0  11       27.63       21.56      2.78 o 
   1   1  11       19.33       13.00      5.18 o 
   2   1  11       11.34        9.46      4.83 o 
   3   1  11       14.21       13.53      3.78 o 
   4   1  11       34.18       34.03      2.90 o 
   5   1  11        8.99       10.03      1.96 o 
   6   1  11       27.70       25.03      2.76 o 
   7   1  11       19.83       23.08      2.02 o 
   8   1  11       19.73       22.20      2.04 o 
   1   2  11       21.17       20.78      4.40 o 
   2   2  11       13.62       17.71      6.27 o 
   3   2  11        4.18        4.35      2.10 o 
   4   2  11        5.46        6.91      1.84 o 
   5   2  11       20.10       22.01      2.58 o 
   6   2  11       10.02       12.58      2.32 o 
                                                 
